# Supplementary material for: {4,4′,6,6′-Tetra­bromo-2,2′-[2,2-dimethyl­propane-1,3-diylbis(nitrilo­methanylyl­idene)]diphenolato}nickel(II)
Source: Acta Crystallogr Sect E Struct Rep Online. 2012 May 12;68(Pt 6):m753. doi: 10.1107/S1600536812020375 (PMC3379092; doi:10.1107/S1600536812020375)
Supplement: Supplementary file 2 [file e-68-0m753-Isup2.hkl]

# 
# h,k,l, Fc-squared, Fo-squared, sigma(Fo-squared) and status flag 
# 
data_I
_shelx_title ' 10IRAPRIL12 in Pbcn' 
_shelx_refln_list_code          4 
_shelx_F_calc_maximum      336.36 
_exptl_crystal_F_000      1312.00 
_reflns_d_resolution_high  0.8107 
 
loop_ 
 _symmetry_equiv_pos_as_xyz 
 'x, y, z' 
 'x+1/2, -y+1/2, -z' 
 '-x, y, -z+1/2' 
 '-x+1/2, -y+1/2, z+1/2' 
 '-x, -y, -z' 
 '-x-1/2, y-1/2, z' 
 'x, -y, z-1/2' 
 'x-1/2, y-1/2, -z-1/2' 
 
_cell_length_a    16.1125 
_cell_length_b    15.4789 
_cell_length_c     8.4734 
_cell_angle_alpha  90.000 
_cell_angle_beta   90.000 
_cell_angle_gamma  90.000 
 
_shelx_F_squared_multiplier     1.000 
 
loop_ 
 _refln_index_h 
 _refln_index_k 
 _refln_index_l 
 _refln_F_squared_calc 
 _refln_F_squared_meas 
 _refln_F_squared_sigma 
 _refln_observed_status 
   2   0   0     4556.30     4671.25     80.31 o 
   4   0   0    46315.53    41701.18    648.25 o 
   6   0   0     5526.74     5765.62    128.64 o 
   8   0   0    10490.80     9870.69    182.00 o 
  10   0   0     4296.09     4209.49    101.26 o 
  12   0   0    23084.65    24068.22    418.85 o 
  14   0   0      176.52      226.51     64.53 o 
  16   0   0      623.02      675.82    141.30 o 
  18   0   0     3349.97     3200.34    390.08 o 
   1   1   0     6727.59     6755.77    107.75 o 
   3   1   0    17712.19    17348.13    198.49 o 
   5   1   0    67468.86    59021.89    686.33 o 
   7   1   0    25698.57    25708.95    335.06 o 
   9   1   0    14402.36    14928.82    212.21 o 
  11   1   0      871.72      958.63     44.64 o 
  13   1   0     7116.58     7118.10    133.95 o 
  15   1   0    13091.86    13548.52    364.15 o 
  17   1   0     2435.32     2564.79    146.22 o 
  19   1   0      235.36      174.15    146.69 o 
   0   2   0    22876.08    23056.27    402.23 o 
   2   2   0    15509.51    15508.73    271.85 o 
   4   2   0     3516.03     3514.25     52.72 o 
   6   2   0    57096.29    52693.17    625.80 o 
   8   2   0    10669.20    10395.13    165.04 o 
  10   2   0    51910.55    47065.69    606.44 o 
  12   2   0      143.21       93.83     42.97 o 
  14   2   0     2046.72     2038.97     79.86 o 
  16   2   0     2146.69     2138.55    132.03 o 
  18   2   0      310.78      356.87    107.99 o 
   1   3   0     2565.11     2784.04     56.91 o 
   3   3   0    15353.44    15173.57    186.21 o 
   5   3   0    15543.46    15662.88    208.43 o 
   7   3   0     2308.55     2162.26     66.86 o 
   9   3   0      101.95      153.02     38.81 o 
  11   3   0      109.92      118.88     40.70 o 
  13   3   0     5200.91     5076.86    147.54 o 
  15   3   0     3372.39     3603.57    254.98 o 
  17   3   0     1271.65     1128.84    117.25 o 
  19   3   0      264.75       19.41    110.22 o 
   0   4   0   111663.27    87401.09   1501.03 o 
   2   4   0       59.68       48.89     17.55 o 
   4   4   0     9332.85     9484.53    134.84 o 
   6   4   0    46304.27    42036.14    926.14 o 
   8   4   0     7697.23     7671.27    144.98 o 
  10   4   0      107.28       91.30     41.50 o 
  12   4   0    20128.79    20496.55    414.20 o 
  14   4   0      729.59      661.69     78.61 o 
  16   4   0     1671.36     2043.81    153.15 o 
  18   4   0     1166.07     1308.84    135.92 o 
   1   5   0     1642.74     1600.53     41.51 o 
   3   5   0      382.41      410.62     30.70 o 
   5   5   0    25952.98    25561.35    427.25 o 
   7   5   0    19206.97    19329.56    307.26 o 
   9   5   0     2102.67     2148.60     75.48 o 
  11   5   0     3458.84     3445.37    115.91 o 
  13   5   0     3346.32     2840.72    134.69 o 
  15   5   0      306.63      179.71     93.27 o 
  17   5   0      399.41      383.37    104.81 o 
  19   5   0      713.22      789.17    132.75 o 
   0   6   0    52732.80    48785.71    983.57 o 
   2   6   0     3999.90     4102.62    111.37 o 
   4   6   0    72155.81    60780.48   1020.99 o 
   6   6   0      795.95      843.82     50.97 o 
   8   6   0     1109.50      935.16     53.97 o 
  10   6   0     9040.60     8946.86    177.38 o 
  12   6   0       27.32       -5.79     66.71 o 
  14   6   0        4.78      -35.67     74.33 o 
  16   6   0     3850.18     4228.02    209.75 o 
  18   6   0       65.79      -37.92    106.17 o 
   1   7   0     2741.02     2478.45     69.50 o 
   3   7   0     1972.75     1729.33     71.12 o 
   5   7   0      941.02      776.60     50.69 o 
   7   7   0     1257.11     1200.48     64.33 o 
   9   7   0    15722.09    15711.19    296.97 o 
  11   7   0     8154.42     8100.40    188.70 o 
  13   7   0     2087.34     2164.14    149.50 o 
  15   7   0        7.40      131.68    105.20 o 
  17   7   0       28.99       80.95    103.49 o 
   0   8   0     1701.48     1876.51    104.58 o 
   2   8   0    12883.43    13570.64    242.21 o 
   4   8   0     3100.18     3398.61    149.78 o 
   6   8   0    52021.05    46825.70    772.66 o 
   8   8   0        6.70      -32.19     44.42 o 
  10   8   0    17727.84    17863.37    429.52 o 
  12   8   0     3483.07     3371.84    168.94 o 
  14   8   0     1635.90     1708.82    142.16 o 
  16   8   0       23.70     -163.77    109.18 o 
  18   8   0      173.13      321.01    115.91 o 
   1   9   0    29545.12    28992.57    479.69 o 
   3   9   0    12332.51    12945.93    239.83 o 
   5   9   0     1764.13     1598.29     82.46 o 
   7   9   0      870.78      957.37     74.96 o 
   9   9   0     1241.07     1510.06     95.84 o 
  11   9   0     4587.29     4674.15    198.56 o 
  13   9   0      120.88      115.35     98.53 o 
  15   9   0     2543.07     2342.36    356.82 o 
  17   9   0       26.84      -53.09    149.49 o 
   0  10   0    46052.57    44586.43   1137.54 o 
   2  10   0     3364.24     3334.40     99.62 o 
   4  10   0    29816.12    29553.47    497.88 o 
   6  10   0      214.99      159.82     58.16 o 
   8  10   0      488.46      470.73     74.17 o 
  10  10   0      117.32      215.21     91.94 o 
  12  10   0     1327.74     1139.88    191.40 o 
  14  10   0      346.49      338.67    217.13 o 
  16  10   0     3856.87     3892.82    272.24 o 
   1  11   0     2818.16     2686.46    152.93 o 
   3  11   0     3939.01     3981.90    115.34 o 
   5  11   0     9104.69     9005.91    218.27 o 
   7  11   0     3612.25     3172.94    130.96 o 
   9  11   0    15319.79    15010.28    387.82 o 
  11  11   0      896.16      857.15    129.69 o 
  13  11   0     1673.68     1430.29    183.74 o 
  15  11   0      217.20      405.68    169.65 o 
   0  12   0       95.29       37.64    121.16 o 
   2  12   0      843.43      880.09     67.33 o 
   4  12   0      388.71      354.14     58.56 o 
   6  12   0    14173.07    13943.64    312.21 o 
   8  12   0        6.56      -23.81     80.53 o 
  10  12   0     9181.57     8942.08    283.58 o 
  12  12   0      372.06      445.92    143.27 o 
  14  12   0     1256.70     1617.15    202.55 o 
   1  13   0     5137.50     5396.09    173.23 o 
   3  13   0    11090.02    11788.54    267.27 o 
   5  13   0      875.34     1038.28     90.61 o 
   7  13   0      288.25      302.29     95.55 o 
   9  13   0     1155.97     1213.49    157.00 o 
  11  13   0      228.82      417.31    148.64 o 
  13  13   0      689.08      400.58    159.23 o 
   0  14   0     8409.78     8501.55    452.32 o 
   2  14   0      185.89      206.40     73.52 o 
   4  14   0      893.11      975.33    166.23 o 
   6  14   0     3581.12     3217.01    156.09 o 
   8  14   0      774.57      693.17     97.67 o 
  10  14   0      277.68      248.53    152.99 o 
  12  14   0      676.12      547.03    298.85 o 
   1  15   0     3837.71     3831.76    271.71 o 
   3  15   0     2338.68     2683.24    145.39 o 
   5  15   0      705.77      666.39    102.94 o 
   7  15   0     2860.12     2915.61    146.96 o 
   9  15   0      313.04      297.12    117.51 o 
  11  15   0        2.39      -54.51    153.24 o 
   0  16   0     5029.81     5156.68    258.90 o 
   2  16   0      553.54      561.70    106.71 o 
   4  16   0     2477.35     2740.16    164.76 o 
   6  16   0      153.27      289.48     93.85 o 
   8  16   0       43.84      -42.95    104.64 o 
  10  16   0      471.89      475.57    182.99 o 
   1  17   0      126.65       99.91     89.44 o 
   3  17   0     3065.95     3342.53    160.87 o 
   5  17   0      157.80      255.83    146.81 o 
   7  17   0      690.47      689.83    178.35 o 
   9  17   0     5325.46     5836.31    626.22 o 
   0  18   0      882.99      972.11    249.92 o 
   2  18   0        3.67       28.42    147.83 o 
   4  18   0      848.77      891.84    178.31 o 
   6  18   0     3290.53     3355.52    260.40 o 
   1  19   0     4987.50     3972.13    284.43 o 
   1   1   1     5737.96     6041.62     48.57 o 
   2   1   1      779.97      827.61     14.09 o 
   3   1   1    99298.10    78582.70    709.06 o 
   4   1   1     8962.69     9312.83     74.78 o 
   5   1   1      299.08      265.80     10.53 o 
   6   1   1      358.13      377.04     13.77 o 
   7   1   1     9755.58     9252.74     87.78 o 
   8   1   1     8155.95     8330.66     90.45 o 
   9   1   1     8545.19     8694.16     96.18 o 
  10   1   1     2327.50     2377.48     60.05 o 
  11   1   1       36.40      -11.31     21.87 o 
  12   1   1     1298.80     1273.93     38.78 o 
  13   1   1     1420.55     1399.70     65.40 o 
  14   1   1      123.62      142.56     37.73 o 
  15   1   1     3189.04     3290.03     89.01 o 
  16   1   1      148.51       61.74     60.12 o 
  17   1   1      811.13      806.33     77.19 o 
  18   1   1       77.06      131.62     72.32 o 
  19   1   1      657.90      637.12     86.97 o 
   0   2   1     5512.68     5240.42     68.04 o 
   1   2   1    14138.65    14416.68    131.15 o 
   2   2   1     9249.84     9298.82     79.78 o 
   3   2   1       52.15       34.21      7.91 o 
   4   2   1      258.13      223.22     10.85 o 
   5   2   1        5.83        4.65      9.33 o 
   6   2   1     1111.88     1067.76     23.76 o 
   7   2   1     2139.90     2091.49     44.31 o 
   8   2   1     6194.50     6223.50     86.08 o 
   9   2   1     2893.16     3069.29     54.90 o 
  10   2   1     7349.11     7393.02     92.14 o 
  11   2   1      516.43      526.43     31.31 o 
  12   2   1       23.05      -15.46     30.46 o 
  13   2   1      731.46      726.08     46.25 o 
  14   2   1     1135.34     1132.77     55.59 o 
  15   2   1      128.37       73.77     45.41 o 
  16   2   1       34.08       82.56     62.70 o 
  17   2   1      271.74      326.42     68.87 o 
  18   2   1      750.23      624.45     80.74 o 
  19   2   1      280.35      287.22     82.56 o 
   1   3   1     1388.44     1487.55     26.28 o 
   2   3   1    49722.19    44283.77    414.50 o 
   3   3   1    12085.65    12088.56    110.51 o 
   4   3   1      120.85      129.56     11.44 o 
   5   3   1    38300.36    36202.34    306.47 o 
   6   3   1     4099.56     4183.63     47.81 o 
   7   3   1    30482.03    29226.94    299.16 o 
   8   3   1      976.59     1061.24     30.20 o 
   9   3   1    24836.07    23769.32    252.60 o 
  10   3   1       13.34      -21.90     25.58 o 
  11   3   1     3394.48     3310.02     74.93 o 
  12   3   1      340.06      327.40     40.04 o 
  13   3   1     8000.88     7662.96    121.41 o 
  14   3   1     1546.97     1609.14     61.08 o 
  15   3   1       35.78       -0.88     42.41 o 
  16   3   1      976.40     1127.89     78.52 o 
  17   3   1        1.98       47.76     66.66 o 
  18   3   1      892.92      910.78     96.39 o 
  19   3   1      166.02      250.36     80.09 o 
   0   4   1    62095.88    55536.65    647.90 o 
   1   4   1     2609.21     2812.22     37.34 o 
   2   4   1     1988.40     2025.38     32.39 o 
   3   4   1    17703.76    17692.45    164.16 o 
   4   4   1    14923.44    14840.72    136.72 o 
   5   4   1      190.47      141.53     16.32 o 
   6   4   1     1074.32     1098.55     26.33 o 
   7   4   1     6036.12     5989.25     70.75 o 
   8   4   1     3119.99     3005.50     51.39 o 
   9   4   1     3546.66     3538.36     59.00 o 
  10   4   1    10390.21    10323.05    137.99 o 
  11   4   1     2933.66     2902.34     64.38 o 
  12   4   1     1479.36     1545.47     71.97 o 
  13   4   1      749.30      724.01     51.12 o 
  14   4   1     2045.70     2064.22     68.11 o 
  15   4   1      481.00      543.20     56.45 o 
  16   4   1      666.01      640.05     72.75 o 
  17   4   1      285.66      403.06     72.79 o 
  18   4   1     1309.68     1350.67     93.84 o 
  19   4   1      243.59      314.10     84.36 o 
   1   5   1    46046.39    42719.32    388.71 o 
   2   5   1     1386.48     1516.88     31.45 o 
   3   5   1    73238.37    62861.34    664.16 o 
   4   5   1     5092.67     4983.01     69.25 o 
   5   5   1    32716.49    31071.96    344.76 o 
   6   5   1       31.62       13.32     21.11 o 
   7   5   1      252.47      219.10     23.51 o 
   8   5   1    17755.59    17756.29    182.33 o 
   9   5   1     3077.35     3112.39     55.06 o 
  10   5   1       13.19       11.98     23.62 o 
  11   5   1       24.58       20.51     31.10 o 
  12   5   1    10155.74     9996.95    160.62 o 
  13   5   1      329.79      212.00     50.88 o 
  14   5   1      143.13       19.79     50.87 o 
  15   5   1     6836.19     7027.78    176.51 o 
  16   5   1      219.15      129.98     65.22 o 
  17   5   1     1167.66     1278.09     89.30 o 
  18   5   1      397.71      336.71     78.78 o 
  19   5   1     1037.21      982.95     93.97 o 
   0   6   1     7537.52     7621.62    141.74 o 
   1   6   1     3301.73     3371.54     49.68 o 
   2   6   1     7159.46     7210.89     93.99 o 
   3   6   1    24400.89    24665.76    274.19 o 
   4   6   1      673.37      860.14     39.97 o 
   5   6   1     1745.51     1927.08     51.78 o 
   6   6   1     1108.26      957.60     40.29 o 
   7   6   1     2686.29     2703.61     60.24 o 
   8   6   1    11403.51    11414.86    143.52 o 
   9   6   1     1634.01     1709.39     41.99 o 
  10   6   1    28051.22    27362.72    283.76 o 
  11   6   1      615.60      649.39     36.34 o 
  12   6   1      131.35      137.61     44.42 o 
  13   6   1      116.19      109.78     51.38 o 
  14   6   1     1188.52     1035.12     71.77 o 
  15   6   1      161.34      111.69     62.84 o 
  16   6   1       23.76        3.28     62.77 o 
  17   6   1      892.33      781.72     84.47 o 
  18   6   1      534.77      540.84     84.33 o 
   1   7   1     2332.12     2392.32     47.20 o 
   2   7   1    13104.43    13816.93    164.45 o 
   3   7   1     2365.60     2419.92     57.85 o 
   4   7   1     2414.85     2822.22     62.56 o 
   5   7   1    32089.04    31127.25    386.28 o 
   6   7   1     1173.71     1077.46     55.49 o 
   7   7   1    24563.25    23541.97    291.07 o 
   8   7   1       47.50       20.42     30.70 o 
   9   7   1     7974.55     7942.25    113.64 o 
  10   7   1      856.11      929.16     39.17 o 
  11   7   1       14.48       15.64     37.59 o 
  12   7   1     1550.57     1573.10     68.05 o 
  13   7   1    10189.13    10181.94    183.11 o 
  14   7   1     2008.26     2074.43     96.38 o 
  15   7   1      657.98      626.81     82.61 o 
  16   7   1       22.60       36.44     68.77 o 
  17   7   1        8.30      -87.40     70.30 o 
  18   7   1      798.05      957.96     92.14 o 
   0   8   1    36541.49    35179.68    735.05 o 
   1   8   1      135.09      107.25     22.62 o 
   2   8   1     1981.41     1967.50     48.53 o 
   3   8   1     4507.07     5111.33     89.41 o 
   4   8   1     1601.93     1676.73     51.69 o 
   5   8   1      903.08      927.53     42.91 o 
   6   8   1     4435.38     4357.03     87.96 o 
   7   8   1     2226.93     2343.22     67.15 o 
   8   8   1     2182.11     2274.11     69.51 o 
   9   8   1      810.94      832.86     50.07 o 
  10   8   1     2630.82     2519.38     98.56 o 
  11   8   1     2161.29     2175.14     67.72 o 
  12   8   1     5777.15     5529.75    145.35 o 
  13   8   1       43.52       54.90     58.79 o 
  14   8   1       85.82      152.47     76.94 o 
  15   8   1       19.81      -32.61     73.73 o 
  16   8   1      213.30      144.74     80.61 o 
  17   8   1        6.92      -20.68     72.68 o 
   1   9   1     1177.49     1218.59     39.96 o 
   2   9   1      933.17      862.35     37.57 o 
   3   9   1    32988.75    32561.06    379.37 o 
   4   9   1     1695.23     1585.29     59.89 o 
   5   9   1     3004.14     3035.64    113.45 o 
   6   9   1      203.05      191.29     38.35 o 
   7   9   1      186.41      197.88     40.98 o 
   8   9   1     3124.30     3252.18     89.63 o 
   9   9   1     7516.26     7432.63    151.33 o 
  10   9   1        1.95       -6.54     55.29 o 
  11   9   1     1072.34     1062.70     78.43 o 
  12   9   1       65.03       -5.57     62.55 o 
  13   9   1       27.90       50.38     75.61 o 
  14   9   1       30.95       85.23     90.19 o 
  15   9   1     2408.06     2397.78    177.34 o 
  16   9   1      126.06       95.13    105.11 o 
  17   9   1     1367.77     1355.95    125.08 o 
   0  10   1       42.49       57.98     45.53 o 
   1  10   1      143.57      217.53     34.85 o 
   2  10   1    11982.47    12226.90    163.57 o 
   3  10   1      162.53      197.76     32.67 o 
   4  10   1     8471.70     8354.32    147.93 o 
   5  10   1      694.49      653.88     47.93 o 
   6  10   1      523.34      514.59     53.96 o 
   7  10   1      261.00      230.69     45.04 o 
   8  10   1     1125.97     1110.65     65.98 o 
   9  10   1       12.36       35.32     62.71 o 
  10  10   1     3104.24     3118.11    149.94 o 
  11  10   1        8.19      -77.18     60.34 o 
  12  10   1       63.63       -0.19     66.60 o 
  13  10   1       15.77      -45.78     75.86 o 
  14  10   1     1360.76     1351.56    125.94 o 
  15  10   1      130.59      222.85    107.77 o 
  16  10   1     1655.99     2035.75    152.49 o 
   1  11   1    28328.13    27576.15    369.81 o 
   2  11   1     2330.53     2469.61     88.46 o 
   3  11   1     2270.92     2322.73     65.89 o 
   4  11   1      856.24      839.10     45.82 o 
   5  11   1      275.69      301.42     41.95 o 
   6  11   1        2.37        6.71     41.94 o 
   7  11   1     6176.50     6276.51    137.93 o 
   8  11   1     3271.98     3093.11    148.47 o 
   9  11   1      144.88      115.79     60.10 o 
  10  11   1      190.33      177.17     65.59 o 
  11  11   1      548.95      512.53     75.73 o 
  12  11   1     1383.53     1178.32    149.19 o 
  13  11   1     4017.60     3945.77    180.48 o 
  14  11   1      128.98      239.24    106.79 o 
  15  11   1       87.83      137.20    110.03 o 
  16  11   1        0.95     -162.74    112.31 o 
   0  12   1    15461.97    15822.89    330.40 o 
   1  12   1     9954.46     9770.70    162.16 o 
   2  12   1      496.90      605.74     46.47 o 
   3  12   1     1407.41     1374.00     58.55 o 
   4  12   1      736.67      805.19     48.61 o 
   5  12   1      300.36      314.93     45.19 o 
   6  12   1    16229.11    15721.08    257.80 o 
   7  12   1       18.43      -17.79     51.30 o 
   8  12   1       10.66       33.40     58.94 o 
   9  12   1       14.07       30.81     61.71 o 
  10  12   1     1405.18     1215.95     89.05 o 
  11  12   1      139.88      168.01     80.45 o 
  12  12   1     3130.92     3027.72    159.09 o 
  13  12   1      344.40      454.53    112.12 o 
  14  12   1     2257.26     2265.00    198.19 o 
  15  12   1       14.70      -66.28    125.71 o 
   1  13   1     5691.82     6001.85    122.60 o 
   2  13   1     1025.08     1006.69     59.34 o 
   3  13   1     7310.81     7285.07    129.74 o 
   4  13   1        0.02       16.28     43.00 o 
   5  13   1       18.92        5.52     44.05 o 
   6  13   1      428.31      483.14     53.14 o 
   7  13   1      202.32      276.56     68.78 o 
   8  13   1      393.99      245.69     86.34 o 
   9  13   1     8321.39     8677.80    200.17 o 
  10  13   1       30.94      -50.57     90.67 o 
  11  13   1     3070.66     2979.54    160.48 o 
  12  13   1       12.50      105.69    105.56 o 
  13  13   1      282.52      455.51    129.38 o 
  14  13   1      778.28      721.26    127.32 o 
   0  14   1     2920.06     3007.52    156.51 o 
   1  14   1     1798.59     1863.83     76.06 o 
   2  14   1     3437.76     3486.96     98.69 o 
   3  14   1      225.17      285.40     53.20 o 
   4  14   1    10852.39    11145.01    178.35 o 
   5  14   1      420.37      391.25     57.40 o 
   6  14   1       52.23       44.90     53.47 o 
   7  14   1     2066.89     2332.97     91.06 o 
   8  14   1      237.67      301.08     61.41 o 
   9  14   1      331.22      253.26     87.97 o 
  10  14   1      777.25      825.42    103.91 o 
  11  14   1      627.28      390.20    108.91 o 
  12  14   1       24.22      136.14    107.31 o 
  13  14   1       54.97       97.57    113.10 o 
   1  15   1     7293.45     7407.41    148.37 o 
   2  15   1        1.01       20.33     55.58 o 
   3  15   1     1967.83     1948.13     97.75 o 
   4  15   1     1383.10     1280.10     74.25 o 
   5  15   1       58.64       66.44     56.26 o 
   6  15   1       95.22       84.85     59.39 o 
   7  15   1     2892.77     2962.20    112.12 o 
   8  15   1     2315.78     2132.73    124.48 o 
   9  15   1      600.21      607.69     99.39 o 
  10  15   1       66.35     -123.98    101.99 o 
  11  15   1      651.76      420.00    116.99 o 
  12  15   1      593.22      736.65    127.66 o 
   0  16   1     1233.93     1153.70    104.55 o 
   1  16   1     1787.37     1664.44    129.57 o 
   2  16   1      306.02      352.22     62.67 o 
   3  16   1      218.54      149.28     65.54 o 
   4  16   1       62.52      -59.10     62.61 o 
   5  16   1      830.00      884.82     87.78 o 
   6  16   1    10613.41    10833.97    284.64 o 
   7  16   1       22.76      -60.86     82.54 o 
   8  16   1      225.31      212.85     94.58 o 
   9  16   1        1.15     -133.63    101.45 o 
  10  16   1     1033.03     1192.31    145.35 o 
   1  17   1      252.70      325.61     91.01 o 
   2  17   1     1506.02     1564.83    117.02 o 
   3  17   1     2385.89     2213.86    172.11 o 
   4  17   1       41.18       89.94     99.61 o 
   5  17   1       90.66      -82.14    100.06 o 
   6  17   1      126.17       47.17    139.45 o 
   7  17   1       15.41       97.37    106.82 o 
   8  17   1       19.18      -56.51    111.07 o 
   0  18   1     2953.82     2617.32    228.08 o 
   1  18   1      371.40      394.10    112.67 o 
   2  18   1     1397.92     1448.69    170.49 o 
   3  18   1       33.99        3.34    106.39 o 
   4  18   1     4035.61     4154.49    197.12 o 
   5  18   1      328.21      456.01    120.20 o 
   6  18   1       69.00     -106.38    109.46 o 
   0   0   2    46262.86    42123.36    886.51 o 
   1   0   2    13532.77    13964.20    189.61 o 
   2   0   2    47697.28    44562.68    452.31 o 
   3   0   2     4698.02     5067.07     60.52 o 
   4   0   2    11740.89    11532.30    132.10 o 
   5   0   2    19101.98    19170.25    205.00 o 
   6   0   2    17892.89    17912.85    212.88 o 
   7   0   2    65772.41    62601.09    737.00 o 
   8   0   2     2810.18     2655.79     71.90 o 
   9   0   2    14798.14    14885.10    199.01 o 
  10   0   2      645.49      628.19     36.18 o 
  11   0   2    22313.20    22229.40    288.84 o 
  12   0   2     8483.81     8338.03    134.04 o 
  13   0   2     5620.93     5893.63    137.99 o 
  14   0   2     2232.01     2186.48     87.29 o 
  15   0   2      705.40      588.46     77.72 o 
  16   0   2       15.35       -1.76     69.61 o 
  17   0   2     1189.41     1117.44    119.05 o 
  18   0   2     2558.60     2325.47    149.98 o 
  19   0   2      573.50      440.68    148.54 o 
   1   1   2     2131.45     2499.04     24.25 o 
   2   1   2   113136.10    89704.93    653.95 o 
   3   1   2    18430.22    18691.65    136.01 o 
   4   1   2    10180.21    10691.95     83.60 o 
   5   1   2    21542.37    21412.77    174.83 o 
   6   1   2     4479.99     4294.52     51.11 o 
   7   1   2      201.20      113.86     14.93 o 
   8   1   2    10892.47    10668.80    110.93 o 
   9   1   2      772.36      778.16     25.86 o 
  10   1   2      142.66      170.80     21.15 o 
  11   1   2      872.22      898.63     29.31 o 
  12   1   2     4490.51     4598.75     83.72 o 
  13   1   2     6165.19     5861.30     97.31 o 
  14   1   2      372.27      437.83     42.80 o 
  15   1   2     2597.29     2500.39     79.76 o 
  16   1   2      574.15      618.64     58.38 o 
  17   1   2       82.46      -10.65     65.71 o 
  18   1   2      857.43      972.04     84.55 o 
  19   1   2      102.75       50.39     75.72 o 
   0   2   2    13161.97    13928.88    170.21 o 
   1   2   2    43386.46    40463.17    314.43 o 
   2   2   2    44463.72    41742.77    308.49 o 
   3   2   2    10668.10    10535.63     82.19 o 
   4   2   2    14788.35    14727.17    110.80 o 
   5   2   2    13008.30    12928.52    109.01 o 
   6   2   2     3479.30     3601.08     42.25 o 
   7   2   2     2896.56     3158.01     41.27 o 
   8   2   2     5925.96     5898.82     68.25 o 
   9   2   2       16.43       40.30     20.25 o 
  10   2   2    19241.61    18996.00    201.59 o 
  11   2   2       15.47       28.16     26.97 o 
  12   2   2      460.98      404.14     38.41 o 
  13   2   2     7180.70     7129.64    116.18 o 
  14   2   2       39.51       76.08     41.60 o 
  15   2   2      862.56      795.93     54.25 o 
  16   2   2     2454.32     2307.05     97.69 o 
  17   2   2     3507.56     3375.86    116.18 o 
  18   2   2      598.23      635.80     79.51 o 
  19   2   2      351.43      515.89     84.14 o 
   1   3   2     7169.92     7588.65     73.58 o 
   2   3   2     6514.94     6953.68     66.25 o 
   3   3   2    20739.86    21086.32    165.52 o 
   4   3   2     3150.26     3223.03     38.35 o 
   5   3   2     4776.11     4851.93     53.75 o 
   6   3   2     4371.24     4596.17     53.49 o 
   7   3   2      834.92      793.02     23.85 o 
   8   3   2     7447.89     7465.22     87.86 o 
   9   3   2     2114.30     2131.22     40.57 o 
  10   3   2       52.84       47.11     22.55 o 
  11   3   2     1926.82     1897.85     50.89 o 
  12   3   2     1588.42     1510.42     52.48 o 
  13   3   2     1295.75     1317.30     56.19 o 
  14   3   2      369.54      351.15     50.02 o 
  15   3   2     4023.99     4132.79     97.66 o 
  16   3   2      375.80      402.89     61.38 o 
  17   3   2       49.09       93.07     67.70 o 
  18   3   2      472.91      538.68     79.25 o 
  19   3   2       77.55      133.67     79.41 o 
   0   4   2    65622.28    59520.00    778.09 o 
   1   4   2     1969.54     1909.12     28.41 o 
   2   4   2     1526.31     1625.66     25.45 o 
   3   4   2     1368.83     1501.31     31.68 o 
   4   4   2      939.82      843.03     21.62 o 
   5   4   2    24459.12    24411.10    214.42 o 
   6   4   2    22298.01    22328.51    197.71 o 
   7   4   2     9067.19     9498.98    108.44 o 
   8   4   2     6448.69     6668.21     81.50 o 
   9   4   2     4855.99     4986.74     69.49 o 
  10   4   2       74.92       79.30     21.95 o 
  11   4   2     6696.26     6809.99     88.99 o 
  12   4   2     4135.75     3902.32    110.85 o 
  13   4   2       47.20       35.97     39.64 o 
  14   4   2     2133.63     2227.99     72.06 o 
  15   4   2     1594.88     1573.56     70.91 o 
  16   4   2       18.61       38.54     57.69 o 
  17   4   2      362.92      456.45     75.20 o 
  18   4   2     1067.32     1145.46     91.75 o 
  19   4   2       42.33       56.91     78.49 o 
   1   5   2     2467.55     2431.41     35.89 o 
   2   5   2      150.56      175.59     17.16 o 
   3   5   2      146.11      125.79     17.71 o 
   4   5   2     3330.92     3446.50     49.61 o 
   5   5   2     3979.59     3847.59     52.45 o 
   6   5   2      162.79      202.66     18.99 o 
   7   5   2    11688.70    11674.74    126.40 o 
   8   5   2     1069.35     1059.94     41.74 o 
   9   5   2     1519.99     1515.57     36.70 o 
  10   5   2      249.78      237.49     26.89 o 
  11   5   2      897.84      993.25     37.05 o 
  12   5   2       52.60       51.78     29.95 o 
  13   5   2      421.23      511.43     72.26 o 
  14   5   2     1609.42     1635.54     66.05 o 
  15   5   2      430.48      545.08     57.47 o 
  16   5   2        0.02       37.47     59.27 o 
  17   5   2      184.08      123.26     69.10 o 
  18   5   2       18.90        1.48     72.82 o 
   0   6   2    15213.81    16346.80    254.85 o 
   1   6   2     8792.04     9021.53     99.49 o 
   2   6   2     8625.27     8799.58     95.45 o 
   3   6   2     1098.75     1304.23     46.10 o 
   4   6   2    10618.23    10187.03    159.22 o 
   5   6   2     6375.55     6115.50     85.75 o 
   6   6   2     1141.84     1213.23     35.80 o 
   7   6   2     6398.39     6194.57     86.07 o 
   8   6   2     1251.36     1284.18     38.16 o 
   9   6   2     4250.57     4172.01     86.29 o 
  10   6   2     7954.69     7762.66    104.50 o 
  11   6   2     9235.02     9463.68    125.65 o 
  12   6   2      923.04      910.21     57.06 o 
  13   6   2     1001.22     1029.80     61.92 o 
  14   6   2      405.85      449.31     57.49 o 
  15   6   2      603.88      621.98     65.08 o 
  16   6   2     1128.77     1185.63     82.29 o 
  17   6   2        4.47       -5.46     70.17 o 
  18   6   2        0.39     -109.54     73.02 o 
   1   7   2      504.68      505.18     23.52 o 
   2   7   2    25366.19    25511.01    253.83 o 
   3   7   2     7695.45     8201.18    109.76 o 
   4   7   2     2017.83     2215.26     54.52 o 
   5   7   2      230.70      315.92     31.48 o 
   6   7   2     3713.52     3888.00     76.20 o 
   7   7   2      426.78      404.56     31.37 o 
   8   7   2      662.67      653.98     50.29 o 
   9   7   2     8674.26     8364.27    112.41 o 
  10   7   2        2.34       12.33     26.83 o 
  11   7   2      136.52      150.43     29.78 o 
  12   7   2       77.08       37.17     45.36 o 
  13   7   2       18.99      -33.92     55.45 o 
  14   7   2     1053.23     1056.97     78.70 o 
  15   7   2      124.55       45.23     60.50 o 
  16   7   2      150.06       91.83     62.32 o 
  17   7   2      522.97      608.30     82.13 o 
  18   7   2      357.45      416.52     83.84 o 
   0   8   2     3497.07     3336.72     96.11 o 
   1   8   2    26597.42    25903.27    281.31 o 
   2   8   2       36.98       31.81     21.45 o 
   3   8   2     7583.92     7183.54    113.98 o 
   4   8   2        9.51        2.51     28.24 o 
   5   8   2     7596.79     7724.02    130.07 o 
   6   8   2    21758.18    21879.31    300.45 o 
   7   8   2      378.16      427.30     49.51 o 
   8   8   2      415.99      442.01     38.16 o 
   9   8   2      611.97      686.73     41.95 o 
  10   8   2      433.82      417.49     37.20 o 
  11   8   2       22.29        6.02     44.50 o 
  12   8   2     1280.57     1336.19     91.71 o 
  13   8   2     2491.42     2565.72    135.07 o 
  14   8   2     2005.71     2278.64    122.60 o 
  15   8   2       30.54       68.61     72.04 o 
  16   8   2      239.47      239.63     77.04 o 
  17   8   2     2580.54     2736.50    125.10 o 
   1   9   2     3140.70     3259.85     72.78 o 
   2   9   2     2815.33     2818.44     66.60 o 
   3   9   2      615.13      607.12     36.17 o 
   4   9   2     7367.72     6910.24    146.29 o 
   5   9   2      193.50      158.90     34.40 o 
   6   9   2     2792.58     2755.78     78.07 o 
   7   9   2     4757.13     4793.93    116.28 o 
   8   9   2    13070.71    12627.76    197.41 o 
   9   9   2      168.07       82.88     48.23 o 
  10   9   2      838.73      878.56     51.88 o 
  11   9   2      185.37      247.73     57.91 o 
  12   9   2     3176.55     3114.36    119.77 o 
  13   9   2      393.54      352.00     81.56 o 
  14   9   2      112.69       79.81     90.41 o 
  15   9   2      407.40      307.48    105.65 o 
  16   9   2        8.40       41.98     90.19 o 
  17   9   2      255.39      331.58    106.64 o 
   0  10   2     8468.30     8988.55    202.28 o 
   1  10   2      150.56      128.60     32.72 o 
   2  10   2      420.19      367.90     33.69 o 
   3  10   2     6264.41     6363.61    103.31 o 
   4  10   2     8172.15     8468.45    127.00 o 
   5  10   2     6604.94     6344.37    121.48 o 
   6  10   2     1659.12     1616.20     78.15 o 
   7  10   2     9628.38     9786.36    252.25 o 
   8  10   2      670.68      678.53     59.72 o 
   9  10   2     3861.50     3783.18    146.09 o 
  10  10   2     1047.21     1133.13     63.32 o 
  11  10   2     7191.15     7258.73    159.44 o 
  12  10   2      171.74      200.75     77.52 o 
  13  10   2     1061.44     1162.28    106.66 o 
  14  10   2      198.50       97.84    100.54 o 
  15  10   2      812.75      879.38    124.21 o 
  16  10   2      290.26      333.02    116.13 o 
   1  11   2      559.31      489.16     42.86 o 
   2  11   2    15262.36    15296.99    200.00 o 
   3  11   2     2563.41     2439.18     95.14 o 
   4  11   2      444.52      530.52     41.26 o 
   5  11   2     1368.89     1511.54     59.81 o 
   6  11   2     2254.01     2385.95     93.04 o 
   7  11   2      531.06      552.47     58.32 o 
   8  11   2      532.72      489.39     60.43 o 
   9  11   2     1726.59     1792.20     92.69 o 
  10  11   2      631.59      583.00     78.83 o 
  11  11   2      129.86       86.67     76.74 o 
  12  11   2      950.24      909.94     97.42 o 
  13  11   2     1173.83     1288.08    123.51 o 
  14  11   2     1049.51     1021.87    121.43 o 
  15  11   2       28.49     -155.76    103.84 o 
   0  12   2     2071.68     1979.41     97.21 o 
   1  12   2     6859.91     7006.70    128.63 o 
   2  12   2     1217.63     1186.64     57.35 o 
   3  12   2     5442.86     5516.72    105.98 o 
   4  12   2       14.04      -10.97     38.93 o 
   5  12   2     2963.94     3264.12     85.91 o 
   6  12   2     2529.07     2586.38     79.17 o 
   7  12   2      563.92      557.24     63.09 o 
   8  12   2       71.28       78.08     59.36 o 
   9  12   2        5.57      -37.61     63.25 o 
  10  12   2     1444.03     1633.13    128.34 o 
  11  12   2      200.03      147.17     80.18 o 
  12  12   2      274.45      329.48     87.47 o 
  13  12   2      666.77      795.62    120.59 o 
  14  12   2      419.91      527.30    116.83 o 
   1  13   2     1741.78     1839.16     70.70 o 
   2  13   2      222.67      228.67     47.14 o 
   3  13   2     2430.84     2448.50     84.69 o 
   4  13   2     3648.84     3643.63     91.69 o 
   5  13   2       51.78        7.42     44.89 o 
   6  13   2       34.67      -17.90     47.44 o 
   7  13   2      445.47      602.01     56.41 o 
   8  13   2     3282.97     3297.88    122.99 o 
   9  13   2     1043.75      915.68     94.06 o 
  10  13   2      327.29      273.45     85.13 o 
  11  13   2       29.73      -67.85     81.48 o 
  12  13   2     1029.65      919.44    122.42 o 
  13  13   2      305.18      241.32    109.19 o 
  14  13   2      108.35     -161.02    107.35 o 
   0  14   2     2443.98     2850.91    126.47 o 
   1  14   2      601.14      709.73     57.08 o 
   2  14   2       64.30       56.93     48.10 o 
   3  14   2       24.66      146.34     49.33 o 
   4  14   2      111.84      173.40     48.50 o 
   5  14   2     1334.93     1354.02     66.94 o 
   6  14   2     1979.54     2130.88    107.75 o 
   7  14   2      775.42      828.79     82.36 o 
   8  14   2      384.67      318.85     84.49 o 
   9  14   2     1089.88     1091.52    107.92 o 
  10  14   2      140.54       87.47     85.70 o 
  11  14   2      515.33      603.36    118.00 o 
  12  14   2      273.66      255.83    112.53 o 
   1  15   2     1482.69     1545.98    107.52 o 
   2  15   2      915.78     1006.12     84.40 o 
   3  15   2      610.85      638.08     69.32 o 
   4  15   2      775.93      841.03     74.20 o 
   5  15   2      888.77      780.71     82.88 o 
   6  15   2      114.68      135.51     93.88 o 
   7  15   2     2167.24     2096.93    169.66 o 
   8  15   2     1419.73     1530.33    187.77 o 
   9  15   2      465.28      436.85    110.15 o 
  10  15   2      179.98      273.37    110.32 o 
  11  15   2      361.65      344.27    116.31 o 
   0  16   2      391.04      290.47    135.65 o 
   1  16   2      677.65      762.65    106.30 o 
   2  16   2      178.48      110.85     88.82 o 
   3  16   2       15.00      -41.71     88.97 o 
   4  16   2     2156.12     2177.86    141.75 o 
   5  16   2      680.81      460.66    105.11 o 
   6  16   2        4.90       26.69    119.17 o 
   7  16   2      714.83      795.76    116.96 o 
   8  16   2       33.75       57.45    108.66 o 
   9  16   2      399.06      363.44    118.36 o 
  10  16   2      924.58     1035.74    165.68 o 
   1  17   2      172.36      215.72    107.07 o 
   2  17   2     4028.58     4372.55    257.31 o 
   3  17   2     3438.42     3272.98    172.80 o 
   4  17   2      260.22      248.82    108.07 o 
   5  17   2        6.33       63.38    101.18 o 
   6  17   2      336.71      181.48    106.75 o 
   7  17   2        4.36      100.64    181.18 o 
   8  17   2      312.09      466.08    121.34 o 
   0  18   2      559.85      729.09    174.82 o 
   1  18   2     1007.49      864.50    125.94 o 
   2  18   2      425.26      422.06    118.16 o 
   3  18   2      198.01      179.60    111.03 o 
   4  18   2       97.76      105.78    113.08 o 
   5  18   2      612.42      842.31    130.25 o 
   1   1   3      245.90      217.16      9.86 o 
   2   1   3    26640.44    26214.78    215.20 o 
   3   1   3     1211.15     1176.66     22.60 o 
   4   1   3    26566.77    26422.28    203.61 o 
   5   1   3      233.68      275.54     16.17 o 
   6   1   3      395.20      378.70     16.98 o 
   7   1   3     2468.28     2423.58     38.65 o 
   8   1   3    17885.93    17900.10    169.29 o 
   9   1   3     1873.01     1825.90     40.46 o 
  10   1   3     2078.13     2151.02     48.14 o 
  11   1   3     1238.88     1227.91     37.48 o 
  12   1   3     6449.30     6651.56     96.62 o 
  13   1   3      192.14      136.71     36.95 o 
  14   1   3     2390.44     2372.09     67.21 o 
  15   1   3      194.18      136.85     48.90 o 
  16   1   3      118.16       61.37     52.18 o 
  17   1   3       52.20       -8.46     66.35 o 
  18   1   3       91.10      187.91     73.33 o 
  19   1   3       23.97      -42.61     87.82 o 
   0   2   3     4859.26     5217.53     69.14 o 
   1   2   3     5462.00     5683.73     55.90 o 
   2   2   3     3753.15     4030.86     41.09 o 
   3   2   3    14603.91    14848.10    121.23 o 
   4   2   3     2992.69     3153.59     38.53 o 
   5   2   3     4401.92     4647.17     48.56 o 
   6   2   3     3185.73     3450.57     41.94 o 
   7   2   3     4327.52     4549.31     55.54 o 
   8   2   3      640.00      651.84     26.08 o 
   9   2   3      474.89      584.91     26.99 o 
  10   2   3       33.21       -4.49     22.62 o 
  11   2   3      539.48      532.44     31.25 o 
  12   2   3       41.32       48.93     34.58 o 
  13   2   3     1511.39     1547.27     59.69 o 
  14   2   3       37.64       50.94     43.45 o 
  15   2   3       46.56       15.41     45.88 o 
  16   2   3      357.18      350.19     61.60 o 
  17   2   3      333.63      215.07     72.37 o 
  18   2   3       12.57        4.62     70.82 o 
   1   3   3     4063.70     4050.47     46.39 o 
   2   3   3    55217.48    50918.80    413.23 o 
   3   3   3     3583.16     3939.71     40.91 o 
   4   3   3     1080.59     1035.64     23.93 o 
   5   3   3     1240.93     1253.06     26.02 o 
   6   3   3    13836.87    13709.77    127.52 o 
   7   3   3     1992.16     2077.12     43.83 o 
   8   3   3     2604.33     2654.97     49.11 o 
   9   3   3      218.58      260.85     29.95 o 
  10   3   3      944.84     1026.33     37.97 o 
  11   3   3     2053.62     2070.25     74.96 o 
  12   3   3      473.34      384.70     44.65 o 
  13   3   3      987.30      967.03     53.49 o 
  14   3   3     4169.47     4291.66     96.03 o 
  15   3   3      200.59      225.69     52.00 o 
  16   3   3     1781.41     1730.02     87.18 o 
  17   3   3      763.13      862.85     93.61 o 
  18   3   3     2681.94     2794.07    123.39 o 
   0   4   3      104.06       58.99     18.79 o 
   1   4   3     7279.59     7571.13     72.59 o 
   2   4   3     1524.11     1671.32     42.53 o 
   3   4   3    24097.27    23869.03    221.70 o 
   4   4   3     4964.46     5420.03     63.65 o 
   5   4   3     1087.28     1085.19     27.75 o 
   6   4   3     9487.14     9633.58    102.83 o 
   7   4   3    19853.01    19797.34    197.94 o 
   8   4   3     3396.77     3291.93     57.39 o 
   9   4   3     1682.94     1671.44     58.01 o 
  10   4   3      596.80      637.49     34.35 o 
  11   4   3     2783.97     2821.32     62.73 o 
  12   4   3      307.43      315.06     42.11 o 
  13   4   3     2146.87     2115.03     69.22 o 
  14   4   3     1142.31     1132.88     62.00 o 
  15   4   3      303.37      289.16     54.32 o 
  16   4   3      835.97      925.05     72.42 o 
  17   4   3      232.06      282.72     73.45 o 
  18   4   3      149.57       38.00     87.18 o 
   1   5   3     6225.94     6710.75     75.03 o 
   2   5   3     3184.69     3529.86     50.18 o 
   3   5   3    10302.15    10599.96    108.90 o 
   4   5   3    21295.42    21267.34    202.85 o 
   5   5   3       25.73       52.58     18.19 o 
   6   5   3     1458.24     1498.59     35.94 o 
   7   5   3       15.71       29.29     22.35 o 
   8   5   3    37567.56    35755.56    371.96 o 
   9   5   3     9858.88     9507.04    116.24 o 
  10   5   3     4180.99     4261.09     74.03 o 
  11   5   3     2500.23     2477.16     90.75 o 
  12   5   3    13301.50    13207.19    180.01 o 
  13   5   3      585.23      671.38     54.80 o 
  14   5   3      285.46      203.35     50.25 o 
  15   5   3      150.09       53.38     51.79 o 
  16   5   3     1878.89     1781.94     86.03 o 
  17   5   3        6.43        3.77     69.11 o 
  18   5   3        5.39      -37.40     85.41 o 
   0   6   3     3154.84     3546.94     84.19 o 
   1   6   3    21354.35    21508.19    206.69 o 
   2   6   3     2849.96     3176.85     50.61 o 
   3   6   3    13184.61    13280.18    143.12 o 
   4   6   3     4813.46     4720.90     64.14 o 
   5   6   3      424.03      456.67     25.77 o 
   6   6   3     2891.41     2830.52     78.16 o 
   7   6   3     4811.66     4802.20     77.90 o 
   8   6   3     5579.48     5597.98     84.58 o 
   9   6   3       35.40       81.28     28.95 o 
  10   6   3      197.92      148.65     31.11 o 
  11   6   3       94.23      113.17     40.27 o 
  12   6   3      170.37      166.73     45.89 o 
  13   6   3     2998.56     2851.64     91.51 o 
  14   6   3      728.36      707.95     63.88 o 
  15   6   3       79.22       40.00     53.41 o 
  16   6   3     1647.52     1646.57     80.25 o 
  17   6   3     1766.55     1621.41    104.82 o 
   1   7   3    11089.91    10921.83    126.18 o 
   2   7   3    33756.10    32065.68    297.76 o 
   3   7   3      161.75      158.66     20.76 o 
   4   7   3     2933.13     2909.23     53.18 o 
   5   7   3       84.02      109.60     24.38 o 
   6   7   3    11656.33    11849.68    146.79 o 
   7   7   3      792.05      799.25     37.16 o 
   8   7   3      706.91      752.54     39.55 o 
   9   7   3      401.57      412.27     36.07 o 
  10   7   3       13.99       31.06     31.57 o 
  11   7   3      403.91      410.55     42.62 o 
  12   7   3      194.35      228.72     49.84 o 
  13   7   3     1648.81     1706.05     85.07 o 
  14   7   3     3927.57     3853.47    115.08 o 
  15   7   3       31.33      110.96     62.57 o 
  16   7   3      620.61      642.48     73.35 o 
  17   7   3       11.21       50.42     79.74 o 
   0   8   3     8208.27     8577.37    165.77 o 
   1   8   3       96.28       70.58     21.66 o 
   2   8   3     1547.58     1519.20     40.07 o 
   3   8   3     1917.81     1909.72     46.76 o 
   4   8   3     1278.72     1140.41     38.96 o 
   5   8   3     3582.17     3580.70     66.52 o 
   6   8   3     3551.38     3676.67     68.70 o 
   7   8   3     4886.67     4971.43    108.11 o 
   8   8   3     2089.68     2244.05     71.45 o 
   9   8   3      978.67      974.58     49.11 o 
  10   8   3        0.57       51.19     36.13 o 
  11   8   3     1605.13     1723.18     84.80 o 
  12   8   3      416.51      462.90     59.43 o 
  13   8   3      322.40      355.75     66.87 o 
  14   8   3      671.77      661.93     82.42 o 
  15   8   3      329.53      363.64     76.67 o 
  16   8   3      903.40      984.74     91.25 o 
  17   8   3       18.09       63.91     94.76 o 
   1   9   3     4021.12     3971.03     79.92 o 
   2   9   3     4870.69     4906.91     81.31 o 
   3   9   3     8755.96     8787.94    125.02 o 
   4   9   3    11533.47    11699.81    158.05 o 
   5   9   3     2970.51     2990.37     80.07 o 
   6   9   3      111.25      147.94     34.80 o 
   7   9   3      692.40      714.19     42.70 o 
   8   9   3     9526.98     9398.53    183.59 o 
   9   9   3     5454.94     5402.34    103.77 o 
  10   9   3      241.49      195.96     45.30 o 
  11   9   3     2174.44     2168.91     97.18 o 
  12   9   3     1774.20     1879.16    121.33 o 
  13   9   3       67.97       56.13     76.43 o 
  14   9   3     1201.96     1247.82    107.50 o 
  15   9   3     1398.21     1120.38    149.86 o 
  16   9   3       22.58       54.42     90.16 o 
   0  10   3     2336.10     2241.62    158.01 o 
   1  10   3     2636.01     2620.49     79.75 o 
   2  10   3     4317.38     4056.24     76.51 o 
   3  10   3      373.29      435.24     35.06 o 
   4  10   3     7663.55     7731.47    125.03 o 
   5  10   3     4211.55     4277.07    124.58 o 
   6  10   3      267.66      318.72     44.39 o 
   7  10   3     2077.49     2162.15     68.51 o 
   8  10   3     2585.91     2999.41     92.31 o 
   9  10   3      283.19      345.75     47.79 o 
  10  10   3     3820.15     3619.66    101.80 o 
  11  10   3      956.20     1011.29     91.56 o 
  12  10   3      392.49      321.18     94.53 o 
  13  10   3      790.25      665.05     96.12 o 
  14  10   3      541.19      522.31     94.44 o 
  15  10   3      101.80      234.21    106.88 o 
   1  11   3     1569.77     1647.05     98.63 o 
   2  11   3     4740.74     4593.96     96.74 o 
   3  11   3     1205.60     1251.94     60.60 o 
   4  11   3     1771.99     1837.77     60.59 o 
   5  11   3     1750.59     1787.26     68.47 o 
   6  11   3       10.41      -43.66     40.63 o 
   7  11   3     1608.16     1693.40     64.80 o 
   8  11   3     5940.72     6164.81    183.98 o 
   9  11   3      228.87      241.35     52.58 o 
  10  11   3      772.15      744.62    147.84 o 
  11  11   3      575.09      622.19     87.94 o 
  12  11   3     2970.47     3112.61    246.25 o 
  13  11   3     1294.63     1198.74    125.51 o 
  14  11   3      208.49      145.81    104.00 o 
  15  11   3      441.57      225.52    110.03 o 
   0  12   3     2121.38     2233.68    100.92 o 
   1  12   3     5321.68     5613.13    112.71 o 
   2  12   3      635.68      632.22     49.67 o 
   3  12   3     6462.74     6599.20    117.46 o 
   4  12   3      474.66      456.87     44.88 o 
   5  12   3     2375.65     2418.31     74.05 o 
   6  12   3      526.03      631.55     52.16 o 
   7  12   3      288.57      191.57     51.81 o 
   8  12   3      730.65      800.08     67.86 o 
   9  12   3        6.76       -9.23     61.07 o 
  10  12   3      825.62      943.46     95.23 o 
  11  12   3      541.02      402.56     91.54 o 
  12  12   3     1659.29     1634.62    138.09 o 
  13  12   3      141.37       31.78    101.66 o 
  14  12   3      219.01      243.81    134.26 o 
   1  13   3       81.89      -50.55     42.12 o 
   2  13   3     7470.60     7588.57    186.74 o 
   3  13   3     7050.66     7055.50    151.59 o 
   4  13   3      841.50     1014.38     73.63 o 
   5  13   3     1854.74     1870.92     98.19 o 
   6  13   3     4416.30     4474.90    133.26 o 
   7  13   3      727.60      674.66     88.66 o 
   8  13   3      588.35      546.07     73.21 o 
   9  13   3     1141.76     1058.11     86.14 o 
  10  13   3       13.39      184.49     93.79 o 
  11  13   3      209.83      174.12     99.59 o 
  12  13   3      193.75       -9.50    120.90 o 
  13  13   3      448.00      625.59    143.47 o 
   0  14   3      421.42      398.59    143.92 o 
   1  14   3     1932.67     1822.43    125.27 o 
   2  14   3     4330.17     4174.40    165.82 o 
   3  14   3     2076.83     2138.63    102.64 o 
   4  14   3     3400.53     3153.79    192.06 o 
   5  14   3     1535.95     1357.26    112.00 o 
   6  14   3      263.96      265.06     88.45 o 
   7  14   3     3585.62     3841.87    170.16 o 
   8  14   3      872.08      976.67     93.93 o 
   9  14   3     1039.67      988.98    114.20 o 
  10  14   3     2874.53     2787.55    161.46 o 
  11  14   3     2665.53     2532.02    284.10 o 
  12  14   3      730.86      972.22    187.72 o 
   1  15   3      533.98      556.24     95.50 o 
   2  15   3       10.78        3.95     83.31 o 
   3  15   3     1548.37     1375.30    118.30 o 
   4  15   3     2807.95     2334.67    135.47 o 
   5  15   3     1390.17     1255.39    117.82 o 
   6  15   3       17.08       -4.28     88.85 o 
   7  15   3     1455.18     1595.46    139.35 o 
   8  15   3     2688.44     3162.79    143.75 o 
   9  15   3      235.76      284.09    130.84 o 
  10  15   3       33.14     -135.53    115.76 o 
   0  16   3     3819.73     3369.83    231.42 o 
   1  16   3     2675.01     2720.21    150.79 o 
   2  16   3      158.27       97.66    143.13 o 
   3  16   3      932.77      937.41    113.18 o 
   4  16   3      159.84      187.58    109.20 o 
   5  16   3     3059.76     2915.81    171.57 o 
   6  16   3      602.35      566.97    111.29 o 
   7  16   3        8.63      -17.36     98.91 o 
   8  16   3      254.25      223.18    131.18 o 
   9  16   3       66.50       56.49    154.44 o 
   1  17   3      244.12      282.93    121.11 o 
   2  17   3     3423.11     3463.06    173.97 o 
   3  17   3      547.59      415.03    125.56 o 
   4  17   3        2.38      -12.33    100.63 o 
   5  17   3      404.63      198.95    127.68 o 
   6  17   3      186.22      221.38    126.62 o 
   7  17   3      163.00       97.21    313.11 o 
   0  18   3      153.02     -177.70    211.91 o 
   1  18   3     1601.28     1301.73    194.80 o 
   2  18   3      401.08      310.79    177.51 o 
   3  18   3       14.58     -102.99    149.80 o 
   0   0   4     2871.05     3135.64    125.32 o 
   1   0   4     6320.97     6388.67    115.68 o 
   2   0   4       97.02      106.54     18.11 o 
   3   0   4     1076.75     1133.43     36.11 o 
   4   0   4    34725.00    33972.15    399.54 o 
   5   0   4     3790.47     3559.58     66.84 o 
   6   0   4     9428.63     9150.19    134.97 o 
   7   0   4    15782.28    15520.83    203.18 o 
   8   0   4     3082.64     3211.25     68.05 o 
   9   0   4     1749.57     1788.63     64.33 o 
  10   0   4      165.09      124.18     40.68 o 
  11   0   4    19027.26    18611.97    335.25 o 
  12   0   4      646.66      475.54     64.04 o 
  13   0   4      389.30      368.27     59.91 o 
  14   0   4     3032.67     3052.40    149.02 o 
  15   0   4     3857.37     3723.74    128.28 o 
  16   0   4     3025.54     3369.50    192.84 o 
  17   0   4       22.88      129.04     92.92 o 
  18   0   4      176.33      -29.36    160.59 o 
   1   1   4    13245.74    12964.89    141.41 o 
   2   1   4     2742.48     2634.83     38.14 o 
   3   1   4     2695.45     2755.97     43.25 o 
   4   1   4     7188.36     7536.76     73.28 o 
   5   1   4     2093.87     2358.50     35.25 o 
   6   1   4     1751.17     1730.57     32.47 o 
   7   1   4     1720.03     1738.66     35.63 o 
   8   1   4     1740.40     1813.93     38.41 o 
   9   1   4    11083.72    11193.74    120.99 o 
  10   1   4       64.11       12.61     27.36 o 
  11   1   4    12076.91    11947.72    138.69 o 
  12   1   4      198.84      161.94     35.82 o 
  13   1   4      420.24      430.63     41.54 o 
  14   1   4       50.32        6.97     39.95 o 
  15   1   4      646.88      629.29     58.32 o 
  16   1   4      832.02      797.16     73.63 o 
  17   1   4       35.54       30.88     69.82 o 
  18   1   4       22.53       85.83     99.84 o 
   0   2   4      168.60      177.22     21.29 o 
   1   2   4    24647.25    23525.57    263.06 o 
   2   2   4       19.86       -4.09     10.89 o 
   3   2   4     5595.86     5558.38     56.25 o 
   4   2   4    21355.80    20885.39    187.31 o 
   5   2   4    41135.68    40383.63    351.42 o 
   6   2   4    17737.50    17415.78    154.04 o 
   7   2   4     1285.32     1354.28     31.01 o 
   8   2   4     1800.03     1837.92     40.56 o 
   9   2   4     3174.23     3174.17     54.89 o 
  10   2   4      170.23      131.47     29.06 o 
  11   2   4     1442.31     1404.24     47.45 o 
  12   2   4      619.82      663.24     47.05 o 
  13   2   4     1625.83     1478.90     60.30 o 
  14   2   4     1921.90     1937.33     85.54 o 
  15   2   4       90.93        8.12     52.51 o 
  16   2   4     2188.21     2037.32    100.09 o 
  17   2   4     2847.94     2644.46    122.98 o 
  18   2   4      228.69      233.12    108.58 o 
   1   3   4    21614.52    21299.78    201.32 o 
   2   3   4        1.87        4.27     10.60 o 
   3   3   4     3277.33     3380.43     45.93 o 
   4   3   4     2749.32     2791.42     39.75 o 
   5   3   4      661.40      702.09     23.21 o 
   6   3   4      814.38      776.13     37.09 o 
   7   3   4      179.67      177.77     20.93 o 
   8   3   4     2022.42     1987.73     42.90 o 
   9   3   4     5686.26     5656.09     82.27 o 
  10   3   4      877.00      946.13     42.57 o 
  11   3   4     5933.17     5915.02     98.05 o 
  12   3   4     1087.79     1106.37     62.18 o 
  13   3   4     1044.33      985.36     54.96 o 
  14   3   4      294.61      268.44     51.29 o 
  15   3   4        1.41       42.59     54.57 o 
  16   3   4       45.64       18.31     68.54 o 
  17   3   4      452.39      575.33     86.21 o 
  18   3   4        0.13      286.05    139.36 o 
   0   4   4     4337.56     4748.71     99.23 o 
   1   4   4    18248.22    18075.93    198.49 o 
   2   4   4     5455.62     5694.10     73.92 o 
   3   4   4      257.36      324.87     18.49 o 
   4   4   4     8909.88     9309.64    100.87 o 
   5   4   4    13497.91    13234.82    132.66 o 
   6   4   4     4121.76     4137.07     64.19 o 
   7   4   4     3479.89     3455.87     60.00 o 
   8   4   4      356.82      343.59     29.23 o 
   9   4   4     3522.92     3437.33     64.65 o 
  10   4   4      733.09      853.23     43.68 o 
  11   4   4     4962.82     5109.52    110.47 o 
  12   4   4      514.33      449.29     44.12 o 
  13   4   4        7.19       31.21     43.27 o 
  14   4   4      842.35      921.26     72.41 o 
  15   4   4      957.05     1191.18     76.77 o 
  16   4   4     2150.02     2316.67    114.83 o 
  17   4   4      101.16      115.46     90.33 o 
   1   5   4     3182.25     3269.65     74.59 o 
   2   5   4     1902.63     1940.66     57.17 o 
   3   5   4     1368.07     1344.16     39.14 o 
   4   5   4     1345.50     1437.42     33.30 o 
   5   5   4     3007.01     3143.78     53.26 o 
   6   5   4      807.05      897.58     46.41 o 
   7   5   4      591.22      555.85     32.14 o 
   8   5   4      347.89      400.63     33.82 o 
   9   5   4      253.82      263.14     35.33 o 
  10   5   4        5.25       -8.43     31.62 o 
  11   5   4      139.49      164.49     40.07 o 
  12   5   4       30.69       48.13     41.82 o 
  13   5   4      462.29      392.14     49.84 o 
  14   5   4       39.58       53.92     51.44 o 
  15   5   4      376.17      359.69     66.49 o 
  16   5   4        1.81      -92.70     61.80 o 
  17   5   4      400.87      350.34    109.96 o 
   0   6   4    10869.80    10881.35    176.41 o 
   1   6   4    12584.59    12563.33    140.87 o 
   2   6   4      925.92      835.89     28.23 o 
   3   6   4      232.72      214.26     24.45 o 
   4   6   4       14.29       38.16     18.91 o 
   5   6   4     7828.98     8214.38     97.41 o 
   6   6   4        6.44       18.12     24.70 o 
   7   6   4     9469.51     9461.61    126.29 o 
   8   6   4      871.09      981.92     41.43 o 
   9   6   4      357.17      449.43     39.33 o 
  10   6   4       74.65       87.16     35.98 o 
  11   6   4     7773.04     7551.23    131.70 o 
  12   6   4      847.40      848.47     56.36 o 
  13   6   4       85.53       63.57     55.66 o 
  14   6   4       21.32      -28.18     67.98 o 
  15   6   4     1751.33     1866.42    140.22 o 
  16   6   4       23.36        7.71     69.33 o 
  17   6   4      251.72      232.24    106.89 o 
   1   7   4      118.01      113.04     25.71 o 
   2   7   4    10027.58    10282.96    116.38 o 
   3   7   4     2053.30     2040.80     45.59 o 
   4   7   4      186.24      193.34     29.93 o 
   5   7   4     3791.03     3899.08     67.08 o 
   6   7   4      483.39      454.21     33.51 o 
   7   7   4     2617.57     2694.44     64.60 o 
   8   7   4      521.00      444.30     38.26 o 
   9   7   4      158.91      150.32     35.81 o 
  10   7   4     1519.96     1568.17     60.84 o 
  11   7   4       60.29       50.58     47.40 o 
  12   7   4       38.18       18.17     52.95 o 
  13   7   4      756.90      936.28     71.68 o 
  14   7   4      253.39      312.00     74.49 o 
  15   7   4     1698.86     1504.45    119.91 o 
  16   7   4      297.15      293.85     83.08 o 
   0   8   4     8766.30     9178.24    172.07 o 
   1   8   4     7741.00     7692.02    111.56 o 
   2   8   4     2521.87     2500.79     52.40 o 
   3   8   4     2908.12     3238.69     85.29 o 
   4   8   4       10.13       30.38     29.35 o 
   5   8   4    12514.34    12277.76    165.86 o 
   6   8   4      319.44      371.49     43.58 o 
   7   8   4       11.84       40.25     32.91 o 
   8   8   4     5904.69     6004.41    103.75 o 
   9   8   4     3192.49     3262.92     82.25 o 
  10   8   4     3128.88     3179.01     83.32 o 
  11   8   4      806.54      910.70     71.69 o 
  12   8   4     1323.04     1137.89     99.58 o 
  13   8   4      632.90      497.14    102.36 o 
  14   8   4       33.01      117.42     74.29 o 
  15   8   4      187.04      115.27     86.05 o 
  16   8   4       52.89      -97.09     85.66 o 
   1   9   4     1069.98      996.74     53.20 o 
   2   9   4       17.70       15.05     36.76 o 
   3   9   4      599.27      627.60     39.48 o 
   4   9   4     4953.63     5142.43    100.54 o 
   5   9   4     6733.88     6629.90    123.72 o 
   6   9   4      553.50      578.12     42.31 o 
   7   9   4     3711.64     3365.81     79.91 o 
   8   9   4     3691.42     3983.51    121.92 o 
   9   9   4      121.95      114.04     50.62 o 
  10   9   4      735.75      833.40     59.08 o 
  11   9   4      388.83      340.89     72.18 o 
  12   9   4     1351.24     1465.25    124.11 o 
  13   9   4      331.20      452.00     88.97 o 
  14   9   4      694.09      669.86    142.91 o 
  15   9   4     1593.85     1444.38    177.39 o 
   0  10   4     5603.05     5663.69    163.67 o 
   1  10   4     4342.56     4094.38     98.66 o 
   2  10   4       60.10       53.95     41.71 o 
   3  10   4       10.23       10.98     37.20 o 
   4  10   4     4110.51     3980.36     99.12 o 
   5  10   4     4485.72     4443.99     82.80 o 
   6  10   4      667.44      685.99     60.26 o 
   7  10   4     4572.08     4793.61    112.78 o 
   8  10   4      329.66      301.80     52.31 o 
   9  10   4      801.39      859.66     95.05 o 
  10  10   4     1239.95     1246.76     76.11 o 
  11  10   4     3959.14     4161.98    175.17 o 
  12  10   4      638.59      475.05    113.86 o 
  13  10   4      111.80      -34.44    165.35 o 
  14  10   4      179.52      233.24    119.68 o 
  15  10   4     1469.49     1619.40    193.03 o 
   1  11   4     1958.47     1764.53     64.23 o 
   2  11   4     8128.81     7974.27    148.38 o 
   3  11   4      263.48      239.51     38.42 o 
   4  11   4      711.71      713.41     48.15 o 
   5  11   4     2334.76     2180.13     89.99 o 
   6  11   4     2764.96     2974.46     99.80 o 
   7  11   4      142.46      210.40     59.64 o 
   8  11   4      911.19      864.28     75.15 o 
   9  11   4      377.83      356.16     69.45 o 
  10  11   4        3.28     -124.86     83.24 o 
  11  11   4      763.00      897.56    110.72 o 
  12  11   4        4.22      163.67    111.40 o 
  13  11   4        1.85     -111.10    108.48 o 
  14  11   4      790.94      951.63    146.77 o 
   0  12   4      437.78      322.91     87.86 o 
   1  12   4     5257.80     5299.24    138.39 o 
   2  12   4      284.03      244.18     56.08 o 
   3  12   4     1170.09     1279.48     96.57 o 
   4  12   4      478.84      537.57     62.15 o 
   5  12   4     2872.92     2997.60    103.62 o 
   6  12   4      419.93      274.28     64.09 o 
   7  12   4       82.09      185.17     70.85 o 
   8  12   4        6.16       70.26     68.40 o 
   9  12   4      334.81      492.09     90.54 o 
  10  12   4      939.94      841.64    115.08 o 
  11  12   4      705.29      600.57    126.67 o 
  12  12   4       12.83      103.05    112.58 o 
  13  12   4      180.75      208.14    125.78 o 
   1  13   4       11.41       50.87     60.57 o 
   2  13   4     1954.94     1990.98     96.11 o 
   3  13   4       88.55       46.28     56.82 o 
   4  13   4     2159.36     2188.94    109.03 o 
   5  13   4      382.11      379.78     74.75 o 
   6  13   4        2.28      101.69     70.17 o 
   7  13   4        1.94       -9.52     77.90 o 
   8  13   4     2657.66     2575.69    137.02 o 
   9  13   4      154.25      203.10    128.97 o 
  10  13   4      685.61      548.62    120.83 o 
  11  13   4      197.18       56.32    117.77 o 
  12  13   4      466.69      574.69    131.84 o 
   0  14   4      199.87      282.73    120.86 o 
   1  14   4     1471.86     1442.65    110.10 o 
   2  14   4        1.31       13.65     75.98 o 
   3  14   4       51.51       65.17     72.70 o 
   4  14   4      168.33      124.45     74.99 o 
   5  14   4     2065.38     1856.72    125.03 o 
   6  14   4      253.73      181.47    143.06 o 
   7  14   4      613.00      487.36    119.13 o 
   8  14   4      148.20      303.50    106.42 o 
   9  14   4      591.02      489.25    160.95 o 
  10  14   4      150.11       62.42    150.35 o 
  11  14   4      703.57      794.07    285.71 o 
   1  15   4      342.23      233.88    133.09 o 
   2  15   4     1539.91     1245.45    161.73 o 
   3  15   4       18.94      -38.04    136.36 o 
   4  15   4     2773.53     2766.15    172.04 o 
   5  15   4      469.82      314.72    111.66 o 
   6  15   4       38.32       61.32    100.05 o 
   7  15   4      149.21      393.01    115.33 o 
   8  15   4     1926.70     2232.99    215.26 o 
   9  15   4      299.80      408.00    163.89 o 
   0  16   4     1587.12     1559.37    262.27 o 
   1  16   4      778.16      711.36    296.95 o 
   2  16   4      200.60      164.01    134.06 o 
   3  16   4      278.24      168.68    142.26 o 
   4  16   4       30.69      -68.16    107.46 o 
   5  16   4      889.69      843.88    132.97 o 
   6  16   4      515.06      349.77    121.31 o 
   7  16   4      147.77       64.53    118.51 o 
   1  17   4      127.36      137.49    187.68 o 
   2  17   4     3257.33     3486.24    255.38 o 
   3  17   4      124.36        4.12    144.13 o 
   4  17   4      765.77      795.30    142.77 o 
   1   1   5     7866.62     7689.02     92.86 o 
   2   1   5    12993.36    13043.37    143.63 o 
   3   1   5     4862.10     4971.68     64.40 o 
   4   1   5     1324.13     1296.50     32.18 o 
   5   1   5      214.64      244.24     17.91 o 
   6   1   5      993.05      996.37     30.63 o 
   7   1   5     2626.29     2691.67     51.11 o 
   8   1   5     6778.45     6796.96     80.49 o 
   9   1   5        3.93      -34.76     23.17 o 
  10   1   5     2045.93     1958.26     47.71 o 
  11   1   5      203.64      209.57     35.04 o 
  12   1   5     1202.17     1321.23     62.23 o 
  13   1   5      851.88      931.79     58.22 o 
  14   1   5     2220.49     2147.69     85.41 o 
  15   1   5      373.61      415.09     74.85 o 
  16   1   5       26.30       20.39     75.33 o 
  17   1   5        1.45        0.04     79.04 o 
   0   2   5      902.90      949.25     45.11 o 
   1   2   5      214.92      255.54     17.14 o 
   2   2   5       58.12       41.81     17.32 o 
   3   2   5       51.63       50.15     16.85 o 
   4   2   5      827.87      872.29     22.08 o 
   5   2   5      223.60      223.60     18.35 o 
   6   2   5     5286.76     5284.78     66.73 o 
   7   2   5        8.24       12.76     19.44 o 
   8   2   5        5.09       17.44     21.81 o 
   9   2   5      458.11      450.34     30.81 o 
  10   2   5      303.11      300.71     32.77 o 
  11   2   5       47.13       71.15     35.05 o 
  12   2   5       11.71      -11.33     39.81 o 
  13   2   5       48.45       15.45     51.64 o 
  14   2   5     1145.50     1138.22     89.74 o 
  15   2   5       59.51       46.92     69.83 o 
  16   2   5      305.48      277.39     88.48 o 
  17   2   5       44.69       49.20     79.52 o 
   1   3   5     1867.84     2015.27     48.75 o 
   2   3   5    11031.34    10943.68    129.04 o 
   3   3   5     1201.28     1120.16     34.15 o 
   4   3   5    16488.03    16142.96    161.25 o 
   5   3   5     6143.58     6242.28     99.50 o 
   6   3   5     2402.73     2434.56     56.67 o 
   7   3   5      210.28      233.06     22.73 o 
   8   3   5     8267.16     8395.12    101.57 o 
   9   3   5    10148.19    10443.09    126.60 o 
  10   3   5       47.22       50.54     31.38 o 
  11   3   5     1857.24     1971.53     66.66 o 
  12   3   5      717.96      810.68     55.19 o 
  13   3   5      902.20      958.01     72.61 o 
  14   3   5      551.02      408.03     77.06 o 
  15   3   5      229.14      210.11     71.50 o 
  16   3   5       47.41       50.74     82.96 o 
  17   3   5      264.01      449.20     98.00 o 
   0   4   5      740.36      646.21     34.36 o 
   1   4   5      534.50      634.42     33.48 o 
   2   4   5       16.25       19.42     18.98 o 
   3   4   5      132.74      129.55     16.72 o 
   4   4   5     6392.76     6531.13     75.01 o 
   5   4   5     1018.27     1074.56     28.67 o 
   6   4   5     5438.47     5637.86     67.46 o 
   7   4   5       91.87      125.68     23.83 o 
   8   4   5       72.90       70.33     33.80 o 
   9   4   5      245.90      326.31     35.50 o 
  10   4   5      516.11      549.59     51.15 o 
  11   4   5      383.53      373.77     50.33 o 
  12   4   5        4.05      -26.81     45.16 o 
  13   4   5      634.92      720.73     75.20 o 
  14   4   5     3418.23     3239.23    133.92 o 
  15   4   5      758.00      932.26     90.81 o 
  16   4   5     1304.15     1182.28    105.33 o 
   1   5   5    24743.06    24783.11    270.54 o 
   2   5   5    12064.05    12177.36    145.09 o 
   3   5   5     2091.97     2240.12     46.84 o 
   4   5   5     2600.70     2651.21     46.47 o 
   5   5   5     1799.16     1928.68     52.19 o 
   6   5   5        6.44      -19.64     23.24 o 
   7   5   5     4198.82     4318.15     73.65 o 
   8   5   5     1831.81     1949.27     53.49 o 
   9   5   5     1051.92     1103.63     48.81 o 
  10   5   5     3402.19     3433.09     79.86 o 
  11   5   5     3432.61     3184.49     95.69 o 
  12   5   5      933.51     1019.70     84.84 o 
  13   5   5      599.64      468.41     73.65 o 
  14   5   5     2681.27     2709.60    115.14 o 
  15   5   5      609.56      608.77     83.97 o 
  16   5   5       21.75      111.26     77.12 o 
   0   6   5      127.73      171.60     36.76 o 
   1   6   5      673.14      670.29     32.16 o 
   2   6   5       14.80       27.00     20.86 o 
   3   6   5        4.26       -6.47     21.46 o 
   4   6   5     8003.21     7885.30     98.87 o 
   5   6   5     2979.21     3040.10     67.22 o 
   6   6   5    10513.13    10403.84    133.06 o 
   7   6   5     1842.05     1669.50     54.73 o 
   8   6   5      194.57      200.78     42.75 o 
   9   6   5       45.54       35.95     37.81 o 
  10   6   5     1063.00     1207.59     78.31 o 
  11   6   5       43.21       65.48     52.26 o 
  12   6   5      192.17      238.60     75.37 o 
  13   6   5        4.19       56.96     73.56 o 
  14   6   5     2706.54     2637.82    125.37 o 
  15   6   5       91.55      108.88     80.18 o 
  16   6   5      826.89      715.64     91.16 o 
   1   7   5     3871.13     3851.77     69.71 o 
   2   7   5     6867.01     7219.33    102.78 o 
   3   7   5     5564.15     5538.72     76.30 o 
   4   7   5     4202.38     4306.32     76.01 o 
   5   7   5      936.70      937.53     50.76 o 
   6   7   5     1986.93     2165.21     59.13 o 
   7   7   5      519.72      511.96     41.42 o 
   8   7   5     5778.84     5594.82    126.81 o 
   9   7   5     3530.04     3764.11    100.67 o 
  10   7   5       27.31      -20.60     47.91 o 
  11   7   5     2927.32     2942.93    141.62 o 
  12   7   5     1025.63     1128.60    138.52 o 
  13   7   5       91.31       81.99     78.20 o 
  14   7   5       38.29      175.41     84.27 o 
  15   7   5        2.00       76.86     75.94 o 
   0   8   5       82.82       32.88     42.71 o 
   1   8   5     2545.95     2577.56     60.70 o 
   2   8   5     2086.76     2196.49     57.04 o 
   3   8   5       86.27      105.31     28.83 o 
   4   8   5     5718.47     5836.80    101.46 o 
   5   8   5      804.05      757.78     46.84 o 
   6   8   5     2642.14     2613.87     83.27 o 
   7   8   5      876.74     1024.81     55.14 o 
   8   8   5       17.77       40.96     47.04 o 
   9   8   5       42.20       25.75     48.75 o 
  10   8   5      140.29      190.31     67.49 o 
  11   8   5     1199.20     1273.99    111.88 o 
  12   8   5      131.38        7.32     83.98 o 
  13   8   5       83.05       21.95     88.37 o 
  14   8   5     1270.04     1277.80    123.67 o 
  15   8   5      122.84       51.16     99.72 o 
   1   9   5     5737.12     5375.94    105.67 o 
   2   9   5     2248.83     2136.77     93.33 o 
   3   9   5       13.06        3.12     39.36 o 
   4   9   5     2575.63     2442.36     67.14 o 
   5   9   5     2591.67     2774.58     74.29 o 
   6   9   5     1477.02     1520.43     69.14 o 
   7   9   5     4146.86     4068.68    116.35 o 
   8   9   5     3281.18     3175.29    114.22 o 
   9   9   5      130.86      135.99     67.36 o 
  10   9   5      259.39      340.80     74.02 o 
  11   9   5     1324.59     1264.44    115.08 o 
  12   9   5      655.07      551.28    103.12 o 
  13   9   5     1766.21     2042.86    204.91 o 
  14   9   5      609.71      511.34    114.65 o 
   0  10   5     2234.76     2385.28    114.73 o 
   1  10   5     1279.60     1280.76     64.45 o 
   2  10   5     1147.16     1086.92     62.07 o 
   3  10   5       23.63       -1.89     42.24 o 
   4  10   5      347.16      236.94     47.57 o 
   5  10   5     2604.98     2684.38    144.25 o 
   6  10   5     5505.90     5176.09    135.23 o 
   7  10   5      327.56      272.62     64.85 o 
   8  10   5      612.84      710.76     82.30 o 
   9  10   5      542.71      603.57    102.17 o 
  10  10   5      778.72      823.26    106.34 o 
  11  10   5      709.32      654.79    132.22 o 
  12  10   5     1195.87     1363.13    125.52 o 
  13  10   5       43.52       80.37    148.85 o 
  14  10   5      148.78      208.25    128.64 o 
   1  11   5       24.45        1.76     51.55 o 
   2  11   5     2332.13     2390.82    131.95 o 
   3  11   5     3540.00     3638.41    123.17 o 
   4  11   5     1002.87      981.73     79.62 o 
   5  11   5     2273.22     2320.66    103.73 o 
   6  11   5      137.98      201.71     79.26 o 
   7  11   5       57.49       36.80     76.87 o 
   8  11   5      761.10      812.63    106.48 o 
   9  11   5     1386.14     1445.43    113.37 o 
  10  11   5      452.83      248.78    114.88 o 
  11  11   5      887.11      609.89    122.83 o 
  12  11   5      351.22      389.00    121.01 o 
  13  11   5       66.82     -109.90    186.20 o 
   0  12   5      540.30      697.95    107.62 o 
   1  12   5     1631.16     1414.67    107.67 o 
   2  12   5     1462.11     1546.09    112.36 o 
   3  12   5        5.79       31.35     77.63 o 
   4  12   5      110.29      111.76     80.35 o 
   5  12   5      898.68      831.20     98.06 o 
   6  12   5      114.28      -43.79     77.00 o 
   7  12   5      224.72       32.74     83.61 o 
   8  12   5     2145.31     2403.05    161.16 o 
   9  12   5      141.75      227.71    114.22 o 
  10  12   5     3270.19     2994.86    190.02 o 
  11  12   5     1267.68     1242.65    194.93 o 
  12  12   5      194.29      138.27    119.70 o 
   1  13   5      677.33      445.74     89.92 o 
   2  13   5     2261.87     2200.05    132.13 o 
   3  13   5        0.39       36.89     80.04 o 
   4  13   5     2351.04     2214.23    202.17 o 
   5  13   5     4931.95     5083.99    361.41 o 
   6  13   5      215.25      257.47    107.81 o 
   7  13   5     3662.83     3591.80    169.21 o 
   8  13   5     1587.33     1632.90    148.54 o 
   9  13   5       23.04       67.57    114.37 o 
  10  13   5      115.54       73.35    115.44 o 
  11  13   5      169.08      217.77    128.05 o 
   0  14   5     7298.90     6461.98    370.60 o 
   1  14   5     1670.94     1453.00    121.19 o 
   2  14   5     1084.05     1200.97    116.41 o 
   3  14   5      319.82      104.85     87.91 o 
   4  14   5      226.99       90.95     90.39 o 
   5  14   5     2397.92     2137.35    257.03 o 
   6  14   5      870.11      512.59    135.51 o 
   7  14   5      937.13      828.02    177.48 o 
   8  14   5      856.43      595.99    110.37 o 
   9  14   5        0.80       -6.06    115.95 o 
   1  15   5        6.85     -129.52     86.35 o 
   2  15   5      643.23      516.78    139.26 o 
   3  15   5     1891.39     1802.34    277.20 o 
   4  15   5       42.27     -132.75     88.50 o 
   5  15   5     1884.85     1736.94    246.51 o 
   6  15   5       32.04     -189.53    130.83 o 
   7  15   5       14.91     -136.72     91.15 o 
   0  16   5      317.93       85.61    138.70 o 
   1  16   5     1719.04     1499.15    135.13 o 
   2  16   5     1589.30     1477.50    204.32 o 
   3  16   5       12.36     -155.65    138.25 o 
   4  16   5       57.93     -195.24    174.73 o 
   5  16   5     1354.35     1215.91    143.44 o 
   0   0   6     6205.47     5646.30    211.27 o 
   1   0   6     4687.25     4629.19    133.17 o 
   2   0   6     7064.80     6859.98    126.15 o 
   3   0   6     3204.53     3395.57    110.89 o 
   4   0   6    20089.24    19451.69    299.24 o 
   5   0   6     4332.22     4534.14    176.79 o 
   6   0   6     1685.28     1664.43     63.81 o 
   7   0   6      123.24      131.31     42.56 o 
   8   0   6      442.63      542.38     52.41 o 
   9   0   6      165.96      128.51     47.93 o 
  10   0   6     4693.38     4672.14    177.82 o 
  11   0   6      993.37      994.97     86.49 o 
  12   0   6       24.48      -25.45     69.96 o 
  13   0   6     2264.14     2125.79    109.54 o 
  14   0   6     2036.08     2014.75    113.72 o 
  15   0   6      493.26      631.38    118.18 o 
  16   0   6     2413.56     2460.11    186.10 o 
   1   1   6     7212.37     7233.55    104.18 o 
   2   1   6      599.42      608.33     27.87 o 
   3   1   6      130.76      101.47     19.96 o 
   4   1   6     1840.67     1825.77     38.99 o 
   5   1   6      377.41      403.58     26.07 o 
   6   1   6      167.34      176.72     25.38 o 
   7   1   6     3038.60     2967.81     65.39 o 
   8   1   6      839.00      854.13     45.67 o 
   9   1   6     7937.48     7846.91    130.71 o 
  10   1   6        2.17       -6.55     41.22 o 
  11   1   6     2023.20     1889.72     71.92 o 
  12   1   6      148.47      157.88     51.07 o 
  13   1   6       15.79      -29.53     51.08 o 
  14   1   6      472.24      410.42     77.17 o 
  15   1   6        4.26       96.84     66.47 o 
  16   1   6       13.58       30.53     78.06 o 
   0   2   6     6031.56     5850.42    110.99 o 
   1   2   6     1969.66     2001.80     40.75 o 
   2   2   6      197.07      217.86     26.85 o 
   3   2   6     2020.67     1914.88     42.73 o 
   4   2   6       46.76       29.57     19.67 o 
   5   2   6     3365.43     3249.79     54.56 o 
   6   2   6    19804.12    18889.91    210.46 o 
   7   2   6     2066.50     1963.53     52.41 o 
   8   2   6      142.01      116.81     33.02 o 
   9   2   6     3520.49     3354.69     86.29 o 
  10   2   6     1884.21     1910.47     70.28 o 
  11   2   6     1182.77     1109.92     59.28 o 
  12   2   6     2665.68     2871.79    117.50 o 
  13   2   6      632.07      534.89     64.26 o 
  14   2   6     2231.25     2174.35    105.77 o 
  15   2   6       18.79       23.43     72.64 o 
  16   2   6       35.64       14.34     90.47 o 
   1   3   6     4455.98     4411.00     62.73 o 
   2   3   6      510.28      532.21     25.32 o 
   3   3   6      237.06      227.13     26.72 o 
   4   3   6      346.19      286.70     27.32 o 
   5   3   6        6.94       28.10     22.62 o 
   6   3   6     1140.72     1028.32     45.88 o 
   7   3   6     2292.49     2423.58     58.04 o 
   8   3   6      137.13      133.03     34.12 o 
   9   3   6     1024.56     1102.00     49.04 o 
  10   3   6       45.25       39.83     44.20 o 
  11   3   6     1170.57     1038.07     83.18 o 
  12   3   6       14.86      -35.74     56.69 o 
  13   3   6      218.88      168.11     69.20 o 
  14   3   6      301.15      419.11     76.60 o 
  15   3   6        0.32       99.05     74.36 o 
   0   4   6     2505.87     2486.61     74.16 o 
   1   4   6     2701.62     2686.60     48.50 o 
   2   4   6     6485.45     6601.09     86.21 o 
   3   4   6     1219.44     1238.24     37.52 o 
   4   4   6    12209.10    12116.65    128.46 o 
   5   4   6     3160.76     3204.95     65.68 o 
   6   4   6      553.49      590.78     37.22 o 
   7   4   6     2666.50     2728.77     63.34 o 
   8   4   6      819.54      737.07     42.33 o 
   9   4   6       10.72       68.00     48.40 o 
  10   4   6     3011.15     3226.03    101.60 o 
  11   4   6     1166.07     1179.51     73.66 o 
  12   4   6       21.80      -68.53     59.69 o 
  13   4   6      132.75       17.39     65.81 o 
  14   4   6      591.44      475.08     78.93 o 
  15   4   6      172.20      156.58     79.13 o 
   1   5   6     1015.97      926.84     34.25 o 
   2   5   6     1201.22     1249.60     36.15 o 
   3   5   6     5526.40     5388.27     77.83 o 
   4   5   6      247.49      227.95     35.88 o 
   5   5   6     1079.21     1162.57     66.76 o 
   6   5   6       81.90       29.31     35.13 o 
   7   5   6      409.94      443.26     47.52 o 
   8   5   6      368.14      324.58     53.35 o 
   9   5   6     1014.19     1054.81     60.50 o 
  10   5   6      526.32      475.19     60.71 o 
  11   5   6      769.48      630.83     68.17 o 
  12   5   6      130.62      136.19     67.85 o 
  13   5   6      293.25      241.78     72.93 o 
  14   5   6       54.59       26.67     72.56 o 
  15   5   6      449.87      534.97     93.69 o 
   0   6   6    15933.34    15980.27    297.33 o 
   1   6   6     2356.83     2412.15     75.18 o 
   2   6   6      291.93      282.80     49.66 o 
   3   6   6      680.71      745.12     42.72 o 
   4   6   6      881.31      923.03     47.82 o 
   5   6   6     1288.23     1316.11     58.16 o 
   6   6   6     5919.34     5902.03    120.22 o 
   7   6   6        4.23      -24.17     45.50 o 
   8   6   6       85.37      157.61     50.40 o 
   9   6   6      137.18        7.24     60.84 o 
  10   6   6       82.02      189.07     61.70 o 
  11   6   6      428.84      385.04     77.61 o 
  12   6   6     1625.28     1736.37    140.52 o 
  13   6   6      325.25      394.89     77.70 o 
  14   6   6      325.23      311.69     80.59 o 
  15   6   6      200.86      130.58     89.22 o 
   1   7   6     1127.90     1024.28     56.96 o 
   2   7   6      215.14      187.98     44.51 o 
   3   7   6        4.85       15.01     42.18 o 
   4   7   6      679.30      583.35     52.11 o 
   5   7   6     2929.29     3141.71    119.02 o 
   6   7   6      265.61      231.71     58.13 o 
   7   7   6       84.53       96.60     57.36 o 
   8   7   6      273.18      177.93     60.05 o 
   9   7   6      600.36      578.25     70.58 o 
  10   7   6       39.68       49.93     69.13 o 
  11   7   6      202.40       43.32     85.86 o 
  12   7   6      385.20      247.72     95.40 o 
  13   7   6     1420.38     1434.21    123.78 o 
  14   7   6       14.63       41.53     94.74 o 
   0   8   6      360.99      284.30     66.93 o 
   1   8   6     1337.19     1482.76     67.00 o 
   2   8   6     2632.08     2876.14     88.46 o 
   3   8   6      596.57      633.38     55.15 o 
   4   8   6      700.44      668.13     62.62 o 
   5   8   6     3384.59     3373.88    105.33 o 
   6   8   6     1746.34     1783.49     83.10 o 
   7   8   6     1482.40     1568.70    100.43 o 
   8   8   6      209.24      202.45     74.01 o 
   9   8   6     1770.57     1729.32    113.83 o 
  10   8   6     5648.23     6169.67    179.84 o 
  11   8   6      434.77      397.40    129.56 o 
  12   8   6      311.65      311.21     99.08 o 
  13   8   6      182.47      140.28    114.84 o 
   1   9   6      602.15      672.86     56.97 o 
   2   9   6     2997.18     2953.24     97.09 o 
   3   9   6     2620.31     2496.82     93.50 o 
   4   9   6      215.44      254.13     56.08 o 
   5   9   6      944.81     1089.41     72.97 o 
   6   9   6     1826.75     1796.32     92.33 o 
   7   9   6      227.54      257.32     71.35 o 
   8   9   6      126.96      146.51     71.62 o 
   9   9   6       59.42      -94.45     68.04 o 
  10   9   6      138.24      162.79     94.83 o 
  11   9   6        3.48      -13.25     89.15 o 
  12   9   6      113.54      -24.60    103.27 o 
  13   9   6      122.22      180.28    119.77 o 
   0  10   6     8724.12     9129.56    276.22 o 
   1  10   6     1075.51      940.98     69.90 o 
   2  10   6        3.30       39.43     54.55 o 
   3  10   6     1612.54     1395.88     80.38 o 
   4  10   6     3266.71     3410.44    130.99 o 
   5  10   6       33.32      -18.61     66.60 o 
   6  10   6      651.75      657.72     82.81 o 
   7  10   6        6.59       -6.27     69.84 o 
   8  10   6      555.67      791.32    114.29 o 
   9  10   6       43.52      153.01    104.53 o 
  10  10   6       35.08      -10.85     89.02 o 
  11  10   6      751.78      853.48    133.61 o 
  12  10   6      364.39      307.91    127.97 o 
   1  11   6       21.67       74.83     74.12 o 
   2  11   6        7.66      -11.62     72.34 o 
   3  11   6      127.70      165.68     78.92 o 
   4  11   6      786.58      798.22     88.18 o 
   5  11   6      696.44      848.15     87.79 o 
   6  11   6      133.13      -48.60     76.03 o 
   7  11   6      933.53     1090.48     98.69 o 
   8  11   6     1534.01     1410.89    106.99 o 
   9  11   6     1038.97     1120.27    170.88 o 
  10  11   6       43.16      -10.82    105.81 o 
  11  11   6        7.33       72.94    119.33 o 
   0  12   6      776.53      753.37    137.59 o 
   1  12   6      596.88      798.19     98.35 o 
   2  12   6      407.73      327.34     87.24 o 
   3  12   6        2.35     -107.15     78.35 o 
   4  12   6      358.21      306.85     91.12 o 
   5  12   6      953.57     1012.35    110.12 o 
   6  12   6     1705.71     1428.63    120.20 o 
   7  12   6      555.40      448.38     99.01 o 
   8  12   6      403.97      376.68     98.71 o 
   9  12   6      213.66      373.56    122.06 o 
  10  12   6     1119.96     1076.45    170.85 o 
   1  13   6     1070.87     1024.40    111.30 o 
   2  13   6     1560.84     1375.25    119.09 o 
   3  13   6      883.66      778.22    105.15 o 
   4  13   6       89.08       83.57     90.27 o 
   5  13   6       35.29       36.61    125.64 o 
   6  13   6        9.87      -66.11     89.69 o 
   7  13   6      417.90      598.09    106.48 o 
   8  13   6      327.40      284.46    110.41 o 
   9  13   6       39.51       67.10    120.53 o 
   0  14   6      497.83      458.37    144.13 o 
   1  14   6      206.34      353.46     98.49 o 
   2  14   6      715.30      640.90    108.58 o 
   3  14   6        7.03        6.40     92.38 o 
   4  14   6     1440.18     1342.93    126.71 o 
   5  14   6      974.07      901.67    116.08 o 
   6  14   6      208.20      385.33    105.34 o 
   7  14   6        0.61     -141.57     95.14 o 
   1  15   6        3.03      -69.48    109.59 o 
   2  15   6      845.02      858.97    118.91 o 
   3  15   6     2090.26     1915.26    175.42 o 
   4  15   6     1191.38     1241.81    130.99 o 
   1   1   7     5240.24     5442.92    116.56 o 
   2   1   7     1636.72     1699.50     49.76 o 
   3   1   7     2905.59     2844.08     59.16 o 
   4   1   7        4.94       33.16     35.79 o 
   5   1   7      543.45      503.45     34.71 o 
   6   1   7       12.50       -4.43     30.32 o 
   7   1   7     3982.61     4154.61     86.87 o 
   8   1   7        3.55      -21.14     33.62 o 
   9   1   7     1481.21     1504.85     65.30 o 
  10   1   7      151.64       78.66     47.67 o 
  11   1   7       17.97       -3.78     51.99 o 
  12   1   7       11.82      -27.14     53.83 o 
  13   1   7     1533.70     1475.75     86.86 o 
  14   1   7      141.46       42.72     70.29 o 
   0   2   7      284.25      278.61     57.50 o 
   1   2   7      265.05      270.95     27.90 o 
   2   2   7      722.49      789.87     27.48 o 
   3   2   7      298.05      263.70     28.99 o 
   4   2   7     1198.33     1209.85     44.42 o 
   5   2   7       58.87       53.76     31.68 o 
   6   2   7        3.53       -7.99     29.09 o 
   7   2   7     1503.36     1526.72     53.27 o 
   8   2   7        2.14       45.00     38.04 o 
   9   2   7        9.16       15.60     46.13 o 
  10   2   7       84.69       -6.20     52.82 o 
  11   2   7      256.45      216.46     59.54 o 
  12   2   7     1116.23      959.54     75.04 o 
  13   2   7      312.31      215.33     73.59 o 
  14   2   7      181.30       31.85     78.87 o 
   1   3   7     1058.26      993.53     40.55 o 
   2   3   7       92.69       80.01     25.34 o 
   3   3   7     9873.81     9773.76    142.05 o 
   4   3   7     1675.77     1733.14     57.66 o 
   5   3   7      219.93      236.23     36.63 o 
   6   3   7       38.68       13.75     36.75 o 
   7   3   7     3171.88     3099.99     74.56 o 
   8   3   7     1739.65     1783.14     64.32 o 
   9   3   7     3120.54     2999.11    103.96 o 
  10   3   7        1.19      -30.45     51.71 o 
  11   3   7       79.96      126.87     70.36 o 
  12   3   7      440.95      409.01     72.69 o 
  13   3   7     1529.68     1573.72    131.41 o 
  14   3   7       22.96       28.76     80.12 o 
   0   4   7      385.37      390.84     47.23 o 
   1   4   7      870.13      883.96     39.14 o 
   2   4   7     1417.35     1375.98     46.07 o 
   3   4   7     1048.05     1038.76     48.87 o 
   4   4   7     1814.54     2007.31     64.31 o 
   5   4   7      687.43      710.82     53.60 o 
   6   4   7      825.96      753.07     70.69 o 
   7   4   7      775.09      673.61     58.64 o 
   8   4   7      301.74      276.17     50.15 o 
   9   4   7       47.86       24.49     52.74 o 
  10   4   7       66.61       15.33     55.56 o 
  11   4   7      304.47      234.64     66.61 o 
  12   4   7      566.64      556.98     77.02 o 
  13   4   7      551.62      551.24     87.82 o 
  14   4   7      217.89      265.45     85.32 o 
   1   5   7     5924.97     5935.29    118.34 o 
   2   5   7     1651.61     1615.79     69.58 o 
   3   5   7     3380.45     3469.07     92.14 o 
   4   5   7      494.58      479.20     50.21 o 
   5   5   7     1600.73     1445.53     66.38 o 
   6   5   7      881.89      937.82     64.97 o 
   7   5   7     2662.98     2918.02    104.34 o 
   8   5   7      294.98      269.48     62.45 o 
   9   5   7       61.22       46.72     72.83 o 
  10   5   7       73.13      123.18     69.19 o 
  11   5   7       74.63       16.57     65.17 o 
  12   5   7      447.40      523.03     85.67 o 
  13   5   7      670.70      753.50     92.53 o 
   0   6   7     1934.83     1752.70     98.70 o 
   1   6   7      129.97       47.63     43.46 o 
   2   6   7      663.16      587.96     52.65 o 
   3   6   7     1832.78     1778.59     72.04 o 
   4   6   7      747.75      765.49     57.41 o 
   5   6   7       69.14      -14.76     45.65 o 
   6   6   7     2007.33     1902.62     79.39 o 
   7   6   7      384.26      317.87     58.30 o 
   8   6   7       33.05       82.37     60.64 o 
   9   6   7      726.58      714.39     90.86 o 
  10   6   7       99.60       70.05     75.48 o 
  11   6   7      207.80      117.95     76.77 o 
  12   6   7     1929.12     2106.16    132.47 o 
  13   6   7      221.50       68.25     93.52 o 
   1   7   7        6.45       15.01     44.78 o 
   2   7   7       48.15       22.11     46.72 o 
   3   7   7     7325.97     7216.38    145.33 o 
   4   7   7      713.79      796.99     60.77 o 
   5   7   7      200.84      183.13     52.67 o 
   6   7   7      520.21      597.42     60.71 o 
   7   7   7      356.70      235.70     70.00 o 
   8   7   7     1076.66     1031.02     88.77 o 
   9   7   7     6287.12     6361.60    184.02 o 
  10   7   7       24.59      -10.54     75.17 o 
  11   7   7      493.07      350.06    111.14 o 
  12   7   7      595.47      721.99    123.94 o 
   0   8   7      115.53      163.71     72.04 o 
   1   8   7      306.96      247.28     52.79 o 
   2   8   7     1523.76     1669.72     75.72 o 
   3   8   7      325.99      258.31     55.34 o 
   4   8   7     2789.38     3040.09     97.79 o 
   5   8   7       30.97      -22.65     65.50 o 
   6   8   7      161.78      190.33     70.02 o 
   7   8   7       26.82       98.89     71.50 o 
   8   8   7     1424.65     1291.26     95.90 o 
   9   8   7       35.16       46.84     76.19 o 
  10   8   7      784.61      732.91    184.84 o 
  11   8   7       85.29       -0.60    188.51 o 
  12   8   7      116.83        8.46    110.91 o 
   1   9   7     2534.62     2511.19    103.44 o 
   2   9   7      200.17      143.33     62.94 o 
   3   9   7      723.94      694.69     99.87 o 
   4   9   7       74.01       89.51     70.71 o 
   5   9   7      488.62      398.95     78.19 o 
   6   9   7      113.61       71.72     72.60 o 
   7   9   7     5426.62     5579.21    176.11 o 
   8   9   7        1.38       16.19     88.47 o 
   9   9   7        7.86      -38.45     84.43 o 
  10   9   7       72.57      243.11    122.11 o 
  11   9   7       33.57       11.72    110.39 o 
   0  10   7     3358.30     3301.77    171.46 o 
   1  10   7      164.86      193.36     66.19 o 
   2  10   7        2.56      201.92     73.03 o 
   3  10   7       41.13       53.19     71.57 o 
   4  10   7       93.44       20.06     92.35 o 
   5  10   7      147.88      136.88     76.09 o 
   6  10   7     1837.92     1875.83    113.54 o 
   7  10   7       39.98       61.68     83.88 o 
   8  10   7     1323.93     1206.48    115.08 o 
   9  10   7       45.40        8.04    108.30 o 
  10  10   7       78.87      196.88    113.49 o 
   1  11   7        7.72     -100.97     77.83 o 
   2  11   7      107.53      138.96     75.56 o 
   3  11   7     5405.89     5369.82    172.33 o 
   4  11   7       71.55      -18.61     75.93 o 
   5  11   7      120.89       94.82     87.40 o 
   6  11   7      172.49      212.30     89.50 o 
   7  11   7       11.67      -71.13    108.63 o 
   8  11   7        0.61       81.75     89.76 o 
   9  11   7     1876.89     1502.21    196.46 o 
   0  12   7        6.83       29.09    123.07 o 
   1  12   7       68.45       45.10     86.76 o 
   2  12   7     1177.82     1246.66    236.85 o 
   3  12   7       64.74      209.79     90.32 o 
   4  12   7     2492.44     2449.12    144.34 o 
   5  12   7      431.77      529.96    102.78 o 
   6  12   7        8.61       54.82    133.04 o 
   7  12   7      339.96      421.23    107.12 o 
   1  13   7     1899.93     1765.79    134.03 o 
   2  13   7      310.09      343.80    103.75 o 
   3  13   7       21.35      -90.41     89.42 o 
   4  13   7        6.03      272.99    107.81 o 
   5  13   7     1353.34     1314.39    149.28 o 
   0  14   7     3628.83     3694.27    261.77 o 
   1  14   7      288.68      225.63    102.82 o 
   2  14   7        2.07      -48.68    105.41 o 
   0   0   8      340.35      280.64     92.46 o 
   1   0   8      132.59      185.93     66.44 o 
   2   0   8     5585.15     5591.10    189.74 o 
   3   0   8       28.67       49.00     70.49 o 
   4   0   8     7137.68     7460.45    184.33 o 
   5   0   8        0.64        3.51     39.04 o 
   6   0   8     1281.07     1289.23     75.96 o 
   7   0   8      563.86      612.78    123.03 o 
   8   0   8     1108.82     1013.73    240.28 o 
   9   0   8      116.82      121.81     76.27 o 
  10   0   8     3788.88     4240.17    172.70 o 
  11   0   8     1169.53     1138.04    113.02 o 
  12   0   8      102.40       -8.06     91.71 o 
   1   1   8      351.00      487.68     58.50 o 
   2   1   8      582.46      566.67     52.14 o 
   3   1   8     1634.80     1629.72     61.39 o 
   4   1   8      180.71      157.28     38.65 o 
   5   1   8     1930.16     1811.10     57.32 o 
   6   1   8      221.44      299.81     39.83 o 
   7   1   8     1706.82     1533.81     87.42 o 
   8   1   8      237.23      242.92     50.32 o 
   9   1   8      623.88      759.90     61.33 o 
  10   1   8       10.40       23.99     54.93 o 
  11   1   8        1.01      -88.07     58.72 o 
  12   1   8      353.42      319.96     72.44 o 
   0   2   8     8429.41     8207.97    279.00 o 
   1   2   8     1016.49      914.13     72.94 o 
   2   2   8       22.77       12.70     56.38 o 
   3   2   8      208.28      182.80     43.77 o 
   4   2   8      505.71      509.80     38.23 o 
   5   2   8       56.92       -7.77     36.76 o 
   6   2   8     4227.07     4336.52    106.51 o 
   7   2   8      519.80      541.75     54.23 o 
   8   2   8      568.41      505.02     55.80 o 
   9   2   8        0.04      -55.91     50.50 o 
  10   2   8      221.25      164.89     65.13 o 
  11   2   8        7.37      -17.22     65.67 o 
  12   2   8     2016.76     2117.16    110.20 o 
   1   3   8      562.53      686.41     52.19 o 
   2   3   8      598.47      530.01     53.29 o 
   3   3   8      118.11      110.38     34.11 o 
   4   3   8       10.96        6.03     36.10 o 
   5   3   8      987.66      971.95     52.18 o 
   6   3   8       11.40       58.29     42.05 o 
   7   3   8     1365.31     1425.22     70.28 o 
   8   3   8      183.97      235.00     59.63 o 
   9   3   8      481.53      542.33     61.42 o 
  10   3   8        2.78      -13.43     63.33 o 
  11   3   8        6.73       24.57     69.05 o 
  12   3   8      244.66      245.89     77.17 o 
   0   4   8     1762.28     1881.35    154.30 o 
   1   4   8       10.19      -40.74     38.97 o 
   2   4   8     3566.45     3357.03    102.09 o 
   3   4   8        1.26      -24.10     41.30 o 
   4   4   8     3743.98     3853.54     91.58 o 
   5   4   8      606.71      545.31     48.92 o 
   6   4   8      805.59      791.81     54.70 o 
   7   4   8      687.63      685.12     62.07 o 
   8   4   8     1279.69     1229.01     77.94 o 
   9   4   8       46.98       99.60     67.36 o 
  10   4   8     3683.21     3550.98    229.33 o 
  11   4   8       12.29      -25.59     68.87 o 
  12   4   8       11.63      -67.76     72.50 o 
   1   5   8      176.32      201.28     48.53 o 
   2   5   8       11.13       -1.69     44.18 o 
   3   5   8     2069.24     1943.72    102.40 o 
   4   5   8      253.64      218.57     50.25 o 
   5   5   8      160.18      152.50     50.87 o 
   6   5   8        1.10      -44.03     49.29 o 
   7   5   8      216.92      140.85     55.93 o 
   8   5   8        0.04       39.15     60.54 o 
   9   5   8     2227.61     2195.86    122.43 o 
  10   5   8        3.45      -44.40     76.90 o 
  11   5   8      245.97      444.76     90.90 o 
   0   6   8     5639.73     5900.06    249.76 o 
   1   6   8       40.92       15.43     47.52 o 
   2   6   8       14.63      -18.86     47.46 o 
   3   6   8        7.39       61.82     48.69 o 
   4   6   8      251.19      270.88     54.70 o 
   5   6   8        3.57       48.28     55.68 o 
   6   6   8     3023.03     3273.91    134.79 o 
   7   6   8       84.22      128.83     71.19 o 
   8   6   8      384.40      462.65     98.58 o 
   9   6   8       71.84       68.60    104.11 o 
  10   6   8      238.76      315.53    107.12 o 
  11   6   8       96.80      109.84     90.74 o 
   1   7   8     1353.07     1434.06     73.81 o 
   2   7   8      130.07      192.33     57.26 o 
   3   7   8        4.52      134.59     62.50 o 
   4   7   8       20.06       14.54     61.41 o 
   5   7   8       16.33       54.31     62.41 o 
   6   7   8        5.84       41.85     63.60 o 
   7   7   8      181.88      203.10     79.40 o 
   8   7   8      258.84      199.16     96.95 o 
   9   7   8       36.03       28.14     83.24 o 
  10   7   8       58.78       42.69    105.27 o 
   0   8   8     1330.92     1426.79    150.17 o 
   1   8   8      485.44      549.15     72.13 o 
   2   8   8      884.52      954.68     79.55 o 
   3   8   8      183.05      200.77     65.79 o 
   4   8   8     3411.05     3430.39    123.24 o 
   5   8   8      194.98      146.80     84.43 o 
   6   8   8     1063.70     1022.10    101.92 o 
   7   8   8       51.19      -94.78     80.53 o 
   8   8   8       20.86      -20.02     85.39 o 
   9   8   8       87.22       28.25     89.03 o 
   1   9   8        6.15        0.61     66.07 o 
   2   9   8      156.10      178.01     67.45 o 
   3   9   8     2850.65     2897.05    137.94 o 
   4   9   8        3.16        1.70     79.52 o 
   5   9   8       98.69      128.12     92.17 o 
   6   9   8       30.51       44.59     86.17 o 
   7   9   8      809.47      788.11    106.40 o 
   8   9   8      394.65      345.36     97.64 o 
   0  10   8     1549.40     1587.89    141.50 o 
   1  10   8       82.22      206.07     73.78 o 
   2  10   8       33.85       88.80     70.33 o 
   3  10   8      277.36      156.94     85.51 o 
   4  10   8       49.92      138.56     84.89 o 
   5  10   8        7.56       18.73     87.47 o 
   6  10   8     1066.11     1286.48    117.81 o 
   7  10   8      147.67      120.23     95.00 o 
   1  11   8      420.59      503.13     98.05 o 
   2  11   8       19.32      162.92     91.33 o 
   3  11   8      219.36      316.80     94.52 o 
   4  11   8      130.10      189.84     92.44 o 
   5  11   8       53.67      113.04     91.11 o 
   0  12   8     1865.31     1474.27    180.03 o 
   1  12   8      309.44      292.04     99.29 o 
   2  12   8       96.10       -3.95     93.48 o 
   1   1   9     1079.64     1161.89    159.30 o 
   2   1   9      250.77       71.88     85.30 o 
   3   1   9     1343.53     1148.70    134.02 o 
   4   1   9      225.23      266.37    107.83 o 
   5   1   9      370.35      293.03    113.71 o 
   6   1   9        0.78      115.58    106.32 o 
   7   1   9      554.18      468.95    145.92 o 
   8   1   9      591.65      557.89     87.77 o 
   9   1   9      771.71      680.99     96.45 o 
  10   1   9       53.01      148.14     94.99 o 
   0   2   9      910.03      637.67    141.88 o 
   1   2   9       35.79       -4.17     73.72 o 
   2   2   9      202.75      193.71     79.32 o 
   3   2   9       70.15      152.09     76.98 o 
   4   2   9       56.53      148.87     75.94 o 
   5   2   9       94.35      149.74     87.91 o 
   6   2   9       14.65       34.53    115.66 o 
   7   2   9        2.04       32.11    104.55 o 
   8   2   9      184.29      -71.51     93.68 o 
   9   2   9       12.03      -29.65     82.88 o 
   1   3   9      234.10      275.37     74.09 o 
   2   3   9     1904.23     1777.14    102.20 o 
   3   3   9     2914.05     2736.07    118.95 o 
   4   3   9     1098.79     1040.45     97.82 o 
   5   3   9       72.39       74.47     78.51 o 
   6   3   9      606.17      534.00    105.50 o 
   7   3   9      622.36      700.60    134.00 o 
   8   3   9      526.52      330.51     92.24 o 
   9   3   9      237.84      220.59    115.83 o 
   0   4   9      589.83      512.34    111.68 o 
   1   4   9       35.15       56.09     68.24 o 
   2   4   9      881.94      887.87     86.30 o 
   3   4   9       19.13        9.83     69.46 o 
   4   4   9      144.99      214.18     74.66 o 
   5   4   9       96.86       81.64     86.17 o 
   6   4   9      171.27      171.58     87.40 o 
   7   4   9       60.10      -54.94     82.61 o 
   8   4   9       15.22      107.93     85.65 o 
   9   4   9       74.03      -10.52     86.97 o 
   1   5   9      884.46     1012.92     91.00 o 
   2   5   9       93.37      204.68     83.55 o 
   3   5   9       60.32       22.08     78.85 o 
   4   5   9      131.83       95.29     92.79 o 
   5   5   9      717.47      814.67     94.77 o 
   6   5   9       11.48       -5.39     89.79 o 
   7   5   9     2317.37     2254.99    128.80 o 
   8   5   9      391.85      555.78     96.84 o 
   0   6   9     1681.69     1543.80    261.79 o 
   1   6   9      235.61      139.93     94.13 o 
   2   6   9      112.97      115.13     96.46 o 
   3   6   9       10.35      -36.32     70.35 o 
   4   6   9        2.66      -45.47     75.53 o 
   5   6   9        2.19       22.08     81.73 o 
   6   6   9      279.65      389.84     83.39 o 
   7   6   9       24.27       53.27     78.05 o 
   1   7   9      314.79      285.75     79.79 o 
   2   7   9      979.59      893.59     92.54 o 
   3   7   9     2180.54     2144.04    145.45 o 
   4   7   9      367.76      321.05     90.73 o 
   5   7   9      126.74      179.15     86.79 o 
   6   7   9       55.29      -30.54     79.49 o 
   7   7   9        3.70      -85.55     83.15 o 
   0   8   9       15.66      -78.39     94.07 o 
   1   8   9       46.31        9.80     71.12 o 
   2   8   9      658.33      710.44     85.75 o 
   3   8   9        2.90       77.14     71.95 o 
   4   8   9      360.69      616.74     86.38 o 
   5   8   9        3.76      -57.24     79.71 o 
   1   9   9     1134.29     1301.19    110.23 o 
   2   9   9      308.98      183.20     80.95 o 
   3   9   9      108.63      180.37     80.69 o 
   0   0  10       73.73      139.69    203.35 o 
   1   0  10      847.62     1038.62    181.41 o 
   2   0  10      877.47      549.25    233.76 o 
   3   0  10       57.00       46.56    203.35 o 
   4   0  10      411.87      494.13    220.46 o 
   5   0  10      539.24      225.21    199.55 o 
   1   1  10      134.91      185.25    146.21 o 
   2   1  10        5.78     -189.96    126.64 o 
   3   1  10      545.00      354.27    163.44 o 
   4   1  10       26.19      129.98    116.02 o 
   5   1  10      487.52      469.43    218.56 o 
   0   2  10     3043.74     2891.63    237.63 o 
   1   2  10      626.31      688.29    127.71 o 
   2   2  10       68.79      143.68    116.55 o 
   3   2  10      110.43      500.52    419.54 o 
   4   2  10        3.63      180.89    320.71 o 
   5   2  10     1390.66     1248.63    273.67 o 
   1   3  10      451.62      496.62    131.63 o 
   2   3  10       19.60      -75.23    108.27 o 
   3   3  10      172.80      210.60    117.66 o 
   4   3  10      117.99       85.91    125.33 o 
   0   4  10       93.54      275.57    202.40 o 
   1   4  10     1114.66     1041.14    145.89 o 
   2   4  10      267.83      385.91    194.83 o 
   3   4  10        6.07      -10.13    109.76 o 
   4   4  10     1016.44     1294.80    151.04 o 
   1   5  10       30.42      -47.42    141.34 o 
   2   5  10       35.61      115.42    116.88 o 
                                                 
